# Supplementary material for: 1-(3,4-Di­meth­oxy­phen­yl)-3-phenyl­prop-2-en-1-one
Source: Acta Crystallogr Sect E Struct Rep Online. 2014 Feb 28;70(Pt 3):o368. doi: 10.1107/S160053681400378X (PMC3998479; doi:10.1107/S160053681400378X)
Supplement: Supplementary file 1 [file e-70-0o368-sup1.cif]

##############################################################################
#                                                                            #
# This CIF contains the data in a paper accepted for publication in          #
# Acta Crystallographica Section E. It conforms to the requirements of       #
# Notes for Authors for Acta Crystallographica Section E, and has been       #
# peer reviewed under the auspices of the IUCr Commission on Journals.       #
#                                                                            #
# Full details of the Crystallographic Information File format               #
# are given in the paper "The Crystallographic Information File (CIF):       #
# a New Standard Archive File for Crystallography" by S. R. Hall, F. H.      #
# Allen and I. D. Brown [Acta Cryst. (1991), A47, 655-685].                  #
#                                                                            #
# The current version of the core CIF dictionary is obtainable from          #
# ftp://ftp.iucr.org/pub/cif_core.dic.                                       #
#                                                                            #
# Software is freely available for graphical display of the structure(s)     #
# in this CIF. For information consult the CIF software page                 #
# http://www.iucr.org/resources/cif/software.                                #
#                                                                            #
# This file may be used for bona fide research purposes within the           #
# scientific community so long as proper attribution is given to the journal # 
# article from which it was obtained.                                        #
#                                                                            #
##############################################################################
data_I
_database_code_depnum_ccdc_archive 'CCDC 987727'
_audit_creation_method
;
Olex2 1.2
(compiled 2013.12.10 svn.r2850 for OlexSys, GUI svn.r4736)
;
_journal_date_recd_electronic     2014-02-14
_journal_date_accepted     2014-02-18
_journal_name_full     'Acta Crystallographica, Section E'
_journal_year     2014
_journal_volume     70
_journal_issue      3
_journal_page_first     o368
_journal_page_last     o368
_journal_paper_category     QO
_journal_paper_doi     10.1107/S160053681400378X
_journal_coeditor_code     BT6962
_publ_contact_author_name     'Jasinski, Jerry P.'
_publ_contact_author_address
;
Department of Chemistry
Keene State College
229 Main Street
Keene, New Hampshire 03435, USA
;
_publ_contact_author_email     jjasinski@keene.edu
_publ_contact_author_fax     ?
_publ_contact_author_phone     '603 358-2563'
_publ_section_title
;
1-(3,4-Dimethoxyphenyl)-3-phenylprop-2-en-1-one
;
loop_
    _publ_author_name
    _publ_author_address
    'Umesha, Basavaiah'
;
Department of Studies in Chemistry
University of Mysore
Manasagangotri, Mysore 570 006, India
;
    'Basavaraju, Yeriyur Basavaiah'
;
Department of Studies in Chemistry
University of Mysore
Manasagangotri, Mysore 570 006, India
;
    'Kaur, Manpreet'
;
Department of Studies in Chemistry
University of Mysore
Manasagangotri, Mysore 570 006, India
;
    'Yathirajan, Hemmige S.'
;
Department of Studies in Chemistry
University of Mysore
Manasagangotri, Mysore 570 006, India
;
    'Jasinski, Jerry P.'
;
Department of Chemistry
Keene State College
229 Main Street
Keene, NH 03435-2001, USA
;
_chemical_name_systematic
;
1-(3,4-Dimethoxyphenyl)-3-phenylprop-2-en-1-one
;
_chemical_formula_moiety     'C17 H16 O3'
_chemical_formula_sum     'C17 H16 O3'
_chemical_formula_iupac     'C17 H16 O3'
_chemical_formula_weight     268.30
_chemical_melting_point     ?
_shelx_space_group_comment
;
The symmetry employed for this shelxl refinement is uniquely defined
by the following loop, which should always be used as a source of
symmetry information in preference to the above space-group names.
They are only intended as comments.
;
_space_group_crystal_system     triclinic
_space_group_name_H-M_alt     'P -1'
_space_group_name_Hall     '-P 1'
loop_
    _space_group_symop_operation_xyz
    'x, y, z'
    '-x, -y, -z'
_cell_length_a     7.3269(7)
_cell_length_b     9.8923(11)
_cell_length_c     10.7668(11)
_cell_angle_alpha     102.408(9)
_cell_angle_beta     109.255(9)
_cell_angle_gamma     98.951(9)
_cell_volume     697.48(13)
_cell_formula_units_Z     2
_cell_measurement_reflns_used     1960
_cell_measurement_theta_min     4.5352
_cell_measurement_theta_max     72.2504
_cell_measurement_temperature     173(2)
_exptl_crystal_description     irregular
_exptl_crystal_colour     orange
_exptl_crystal_size_max     0.36
_exptl_crystal_size_mid     0.28
_exptl_crystal_size_min     0.16
_exptl_crystal_density_diffrn     1.278
_exptl_crystal_density_meas     ?
_exptl_crystal_density_method     ?
_exptl_crystal_F_000     284
_exptl_absorpt_coefficient_mu     0.703
_exptl_absorpt_correction_type     multi-scan
_exptl_absorpt_process_details
;
(CrysAlis PRO and CrysAlis RED; Agilent, 2012)
;
_shelx_estimated_absorpt_T_min     ?
_shelx_estimated_absorpt_T_max     ?
_exptl_absorpt_correction_T_min     0.84148
_exptl_absorpt_correction_T_max     1.00000
_exptl_special_details     ?
_diffrn_ambient_temperature     173(2)
_diffrn_radiation_type     CuK\a
_diffrn_radiation_wavelength     1.54184
_diffrn_radiation_monochromator     graphite
_diffrn_measurement_device_type     'Agilent Xcalibur (Eos, Gemini)'
_diffrn_measurement_method     '\w scans'
_diffrn_detector_area_resol_mean     16.0416
_diffrn_reflns_number     4094
_diffrn_reflns_av_R_equivalents     0.0339
_diffrn_reflns_theta_min     4.539
_diffrn_reflns_theta_max     72.399
_diffrn_reflns_theta_full     67.684
_diffrn_measured_fraction_theta_max     0.969
_diffrn_measured_fraction_theta_full     0.998
_diffrn_reflns_limit_h_min     -8
_diffrn_reflns_limit_h_max     8
_diffrn_reflns_limit_k_min     -11
_diffrn_reflns_limit_k_max     12
_diffrn_reflns_limit_l_min     -12
_diffrn_reflns_limit_l_max     13
_refine_special_details     ?
_reflns_number_total     2671
_reflns_number_gt     2261
_reflns_threshold_expression     I>2\s(I)
_refine_ls_structure_factor_coef     Fsqd
_refine_ls_matrix_type     full
_refine_ls_R_factor_all     0.0570
_refine_ls_R_factor_gt     0.0511
_refine_ls_wR_factor_gt     0.1427
_refine_ls_wR_factor_ref     0.1515
_refine_ls_goodness_of_fit_ref     1.048
_refine_ls_restrained_S_all     1.048
_refine_ls_number_reflns     2671
_refine_ls_number_parameters     184
_refine_ls_number_restraints     0
_refine_ls_hydrogen_treatment     constr
_refine_ls_weighting_scheme     calc
_refine_ls_weighting_details
;
 w=1/[\s^2^(Fo^2^)+(0.0909P)^2^+0.0371P]
 where P=(Fo^2^+2Fc^2^)/3
;
_atom_sites_solution_hydrogens     geom
_atom_sites_solution_primary     direct
_atom_sites_solution_secondary     ?
_refine_ls_shift/su_max     0.000
_refine_ls_shift/su_mean     0.000
_refine_diff_density_max     0.303
_refine_diff_density_min     -0.203
_refine_ls_extinction_method     'SHELXL97 (Sheldrick, 2008)'
_refine_ls_extinction_coef     0.016(3)
_refine_ls_extinction_expression
                                  'Fc^*^=kFc[1+0.001xFc^2^\l^3^/sin(2\q)]^-1/4^'
loop_
    _atom_type_symbol
    _atom_type_description
    _atom_type_scat_dispersion_real
    _atom_type_scat_dispersion_imag
    _atom_type_scat_source
    'C' 'C' 0.0181 0.0091
                         'International Tables Vol C Tables 4.2.6.8 and 6.1.1.4'
    'H' 'H' 0.0000 0.0000
                         'International Tables Vol C Tables 4.2.6.8 and 6.1.1.4'
    'O' 'O' 0.0492 0.0322
                         'International Tables Vol C Tables 4.2.6.8 and 6.1.1.4'
_computing_data_collection     'CrysAlis PRO (Agilent, 2012)'
_computing_cell_refinement     'CrysAlis PRO (Agilent, 2012)'
_computing_data_reduction     'CrysAlis RED (Agilent, 2012)'
_computing_structure_solution
;
SUPERFLIP (Palatinus & Chapuis, 2007; Palatinus & van der Lee,
2008;
Palatinus <i>et al.</i>, 2012)
;
_computing_structure_refinement     'SHELXL97 (Sheldrick, 2008)'
_computing_molecular_graphics     'OLEX2 (Dolomanov <i>et al.</i>, 2009)'
_computing_publication_material     'OLEX2 (Dolomanov <i>et al.</i>, 2009)'
loop_
    _atom_site_type_symbol
    _atom_site_label
    _atom_site_fract_x
    _atom_site_fract_y
    _atom_site_fract_z
    _atom_site_U_iso_or_equiv
    _atom_site_adp_type
    _atom_site_calc_flag
    _atom_site_occupancy
    _atom_site_disorder_assembly
    _atom_site_disorder_group
    O O1 0.1915(2) 0.40453(12) 0.63226(11) 0.0458(4) Uani d 1 . .
    O O2 0.11843(19) 0.13233(12) 0.97010(11) 0.0408(3) Uani d 1 . .
    O O3 0.17608(19) 0.32198(13) 1.19243(11) 0.0412(3) Uani d 1 . .
    C C1 0.2507(2) 0.49627(17) 0.74331(15) 0.0340(4) Uani d 1 . .
    C C2 0.3317(2) 0.64736(17) 0.75594(16) 0.0354(4) Uani d 1 . .
    H H2 0.4221 0.7092 0.8425 0.042 Uiso calc 1 . .
    C C3 0.2797(2) 0.69778(17) 0.64760(15) 0.0349(4) Uani d 1 . .
    H H3 0.1903 0.6322 0.5627 0.042 Uiso calc 1 . .
    C C4 0.3472(2) 0.84500(16) 0.64690(15) 0.0335(4) Uani d 1 . .
    C C5 0.2255(3) 0.89601(17) 0.54684(16) 0.0379(4) Uani d 1 . .
    H H5 0.1058 0.8340 0.4781 0.046 Uiso calc 1 . .
    C C6 0.2791(3) 1.03693(18) 0.54759(17) 0.0426(4) Uani d 1 . .
    H H6 0.1942 1.0718 0.4806 0.051 Uiso calc 1 . .
    C C7 0.4548(3) 1.12685(18) 0.64490(18) 0.0439(4) Uani d 1 . .
    H H7 0.4906 1.2234 0.6450 0.053 Uiso calc 1 . .
    C C8 0.5793(3) 1.07642(18) 0.74269(17) 0.0423(4) Uani d 1 . .
    H H8 0.7013 1.1381 0.8089 0.051 Uiso calc 1 . .
    C C9 0.5262(2) 0.93635(17) 0.74404(16) 0.0375(4) Uani d 1 . .
    H H9 0.6118 0.9022 0.8113 0.045 Uiso calc 1 . .
    C C10 0.2372(2) 0.45707(16) 0.86635(15) 0.0315(4) Uani d 1 . .
    C C11 0.2692(2) 0.55923(17) 0.98761(16) 0.0349(4) Uani d 1 . .
    H H11 0.3050 0.6579 0.9945 0.042 Uiso calc 1 . .
    C C12 0.2489(2) 0.51738(17) 1.09853(15) 0.0361(4) Uani d 1 . .
    H H12 0.2698 0.5877 1.1807 0.043 Uiso calc 1 . .
    C C13 0.1986(2) 0.37465(17) 1.09029(15) 0.0335(4) Uani d 1 . .
    C C14 0.1668(2) 0.26993(17) 0.96737(15) 0.0322(4) Uani d 1 . .
    C C15 0.1855(2) 0.31230(16) 0.85772(14) 0.0318(4) Uani d 1 . .
    H H15 0.1630 0.2423 0.7750 0.038 Uiso calc 1 . .
    C C16 0.1048(3) 0.02320(18) 0.85413(17) 0.0456(5) Uani d 1 . .
    H H16A -0.0049 0.0246 0.7726 0.068 Uiso calc 1 . .
    H H16B 0.0797 -0.0701 0.8711 0.068 Uiso calc 1 . .
    H H16C 0.2303 0.0402 0.8391 0.068 Uiso calc 1 . .
    C C17 0.2323(3) 0.4222(2) 1.32445(16) 0.0475(5) Uani d 1 . .
    H H17A 0.1481 0.4902 1.3175 0.071 Uiso calc 1 . .
    H H17B 0.3723 0.4738 1.3562 0.071 Uiso calc 1 . .
    H H17C 0.2151 0.3711 1.3899 0.071 Uiso calc 1 . .
loop_
    _atom_site_aniso_label
    _atom_site_aniso_U_11
    _atom_site_aniso_U_22
    _atom_site_aniso_U_33
    _atom_site_aniso_U_12
    _atom_site_aniso_U_13
    _atom_site_aniso_U_23
    O1 0.0689(9) 0.0374(6) 0.0314(6) 0.0090(6) 0.0214(6) 0.0095(5)
    O2 0.0594(8) 0.0336(6) 0.0330(6) 0.0083(5) 0.0237(5) 0.0092(5)
    O3 0.0523(7) 0.0461(7) 0.0281(6) 0.0104(5) 0.0194(5) 0.0106(5)
    C1 0.0356(8) 0.0368(8) 0.0314(8) 0.0102(6) 0.0135(6) 0.0106(6)
    C2 0.0359(8) 0.0376(9) 0.0319(8) 0.0070(6) 0.0134(6) 0.0092(6)
    C3 0.0385(8) 0.0343(8) 0.0316(7) 0.0085(6) 0.0145(6) 0.0068(6)
    C4 0.0388(8) 0.0342(8) 0.0310(7) 0.0108(6) 0.0173(6) 0.0085(6)
    C5 0.0416(9) 0.0390(9) 0.0313(8) 0.0092(7) 0.0124(6) 0.0088(6)
    C6 0.0504(10) 0.0417(9) 0.0383(9) 0.0158(7) 0.0152(7) 0.0156(7)
    C7 0.0540(10) 0.0326(8) 0.0486(9) 0.0113(7) 0.0233(8) 0.0116(7)
    C8 0.0388(9) 0.0385(9) 0.0432(9) 0.0048(7) 0.0130(7) 0.0060(7)
    C9 0.0377(9) 0.0390(9) 0.0362(8) 0.0109(7) 0.0133(7) 0.0117(6)
    C10 0.0305(7) 0.0362(8) 0.0285(7) 0.0090(6) 0.0117(6) 0.0090(6)
    C11 0.0351(8) 0.0332(8) 0.0340(8) 0.0060(6) 0.0128(6) 0.0068(6)
    C12 0.0373(8) 0.0386(9) 0.0287(7) 0.0085(7) 0.0131(6) 0.0017(6)
    C13 0.0330(8) 0.0409(8) 0.0271(7) 0.0084(6) 0.0132(6) 0.0085(6)
    C14 0.0317(8) 0.0356(8) 0.0288(7) 0.0077(6) 0.0116(6) 0.0084(6)
    C15 0.0325(8) 0.0362(8) 0.0254(7) 0.0081(6) 0.0111(6) 0.0060(6)
    C16 0.0664(12) 0.0332(8) 0.0426(9) 0.0097(8) 0.0303(9) 0.0079(7)
    C17 0.0549(11) 0.0619(11) 0.0258(8) 0.0141(9) 0.0185(7) 0.0078(7)
_geom_special_details
;
All e.s.d.'s (except the e.s.d. in the dihedral angle between two l.s. planes)
are estimated using the full covariance matrix. The cell e.s.d.'s are taken
into account individually in the estimation of e.s.d.'s in distances, angles
and torsion angles; correlations between e.s.d.'s in cell parameters are only
used when they are defined by crystal symmetry. An approximate (isotropic)
treatment of cell e.s.d.'s is used for estimating e.s.d.'s involving l.s.
planes.
;
loop_
    _geom_bond_atom_site_label_1
    _geom_bond_atom_site_label_2
    _geom_bond_site_symmetry_2
    _geom_bond_distance
    _geom_bond_publ_flag
    O1 C1 . 1.2290(18) ?
    O2 C14 . 1.3613(19) ?
    O2 C16 . 1.4282(18) ?
    O3 C13 . 1.3592(18) ?
    O3 C17 . 1.4331(19) ?
    C1 C2 . 1.479(2) ?
    C1 C10 . 1.487(2) ?
    C2 H2 . 0.9500 ?
    C2 C3 . 1.331(2) ?
    C3 H3 . 0.9500 ?
    C3 C4 . 1.466(2) ?
    C4 C5 . 1.396(2) ?
    C4 C9 . 1.397(2) ?
    C5 H5 . 0.9500 ?
    C5 C6 . 1.386(2) ?
    C6 H6 . 0.9500 ?
    C6 C7 . 1.378(3) ?
    C7 H7 . 0.9500 ?
    C7 C8 . 1.387(2) ?
    C8 H8 . 0.9500 ?
    C8 C9 . 1.384(2) ?
    C9 H9 . 0.9500 ?
    C10 C11 . 1.392(2) ?
    C10 C15 . 1.398(2) ?
    C11 H11 . 0.9500 ?
    C11 C12 . 1.389(2) ?
    C12 H12 . 0.9500 ?
    C12 C13 . 1.378(2) ?
    C13 C14 . 1.418(2) ?
    C14 C15 . 1.375(2) ?
    C15 H15 . 0.9500 ?
    C16 H16A . 0.9800 ?
    C16 H16B . 0.9800 ?
    C16 H16C . 0.9800 ?
    C17 H17A . 0.9800 ?
    C17 H17B . 0.9800 ?
    C17 H17C . 0.9800 ?
loop_
    _geom_angle_atom_site_label_1
    _geom_angle_atom_site_label_2
    _geom_angle_atom_site_label_3
    _geom_angle_site_symmetry_1
    _geom_angle_site_symmetry_3
    _geom_angle
    _geom_angle_publ_flag
    C14 O2 C16 . . 117.05(12) ?
    C13 O3 C17 . . 117.20(13) ?
    O1 C1 C2 . . 120.69(14) ?
    O1 C1 C10 . . 120.23(14) ?
    C2 C1 C10 . . 119.06(13) ?
    C1 C2 H2 . . 119.6 ?
    C3 C2 C1 . . 120.82(14) ?
    C3 C2 H2 . . 119.6 ?
    C2 C3 H3 . . 116.9 ?
    C2 C3 C4 . . 126.11(14) ?
    C4 C3 H3 . . 116.9 ?
    C5 C4 C3 . . 118.50(14) ?
    C5 C4 C9 . . 119.08(15) ?
    C9 C4 C3 . . 122.41(14) ?
    C4 C5 H5 . . 119.9 ?
    C6 C5 C4 . . 120.12(15) ?
    C6 C5 H5 . . 119.9 ?
    C5 C6 H6 . . 119.8 ?
    C7 C6 C5 . . 120.37(16) ?
    C7 C6 H6 . . 119.8 ?
    C6 C7 H7 . . 120.0 ?
    C6 C7 C8 . . 120.02(16) ?
    C8 C7 H7 . . 120.0 ?
    C7 C8 H8 . . 119.9 ?
    C9 C8 C7 . . 120.13(16) ?
    C9 C8 H8 . . 119.9 ?
    C4 C9 H9 . . 119.9 ?
    C8 C9 C4 . . 120.23(15) ?
    C8 C9 H9 . . 119.9 ?
    C11 C10 C1 . . 122.28(14) ?
    C11 C10 C15 . . 119.33(14) ?
    C15 C10 C1 . . 118.37(13) ?
    C10 C11 H11 . . 119.9 ?
    C12 C11 C10 . . 120.20(15) ?
    C12 C11 H11 . . 119.9 ?
    C11 C12 H12 . . 119.7 ?
    C13 C12 C11 . . 120.51(14) ?
    C13 C12 H12 . . 119.7 ?
    O3 C13 C12 . . 125.41(14) ?
    O3 C13 C14 . . 114.96(14) ?
    C12 C13 C14 . . 119.63(14) ?
    O2 C14 C13 . . 114.95(13) ?
    O2 C14 C15 . . 125.58(14) ?
    C15 C14 C13 . . 119.47(14) ?
    C10 C15 H15 . . 119.6 ?
    C14 C15 C10 . . 120.86(14) ?
    C14 C15 H15 . . 119.6 ?
    O2 C16 H16A . . 109.5 ?
    O2 C16 H16B . . 109.5 ?
    O2 C16 H16C . . 109.5 ?
    H16A C16 H16B . . 109.5 ?
    H16A C16 H16C . . 109.5 ?
    H16B C16 H16C . . 109.5 ?
    O3 C17 H17A . . 109.5 ?
    O3 C17 H17B . . 109.5 ?
    O3 C17 H17C . . 109.5 ?
    H17A C17 H17B . . 109.5 ?
    H17A C17 H17C . . 109.5 ?
    H17B C17 H17C . . 109.5 ?
loop_
    _geom_torsion_atom_site_label_1
    _geom_torsion_atom_site_label_2
    _geom_torsion_atom_site_label_3
    _geom_torsion_atom_site_label_4
    _geom_torsion_site_symmetry_1
    _geom_torsion_site_symmetry_2
    _geom_torsion_site_symmetry_3
    _geom_torsion_site_symmetry_4
    _geom_torsion
    _geom_torsion_publ_flag
    O1 C1 C2 C3 . . . . 24.6(2) ?
    O1 C1 C10 C11 . . . . -168.54(15) ?
    O1 C1 C10 C15 . . . . 9.7(2) ?
    O2 C14 C15 C10 . . . . -179.58(14) ?
    O3 C13 C14 O2 . . . . 0.0(2) ?
    O3 C13 C14 C15 . . . . 179.85(13) ?
    C1 C2 C3 C4 . . . . 179.22(14) ?
    C1 C10 C11 C12 . . . . 178.00(14) ?
    C1 C10 C15 C14 . . . . -178.63(13) ?
    C2 C1 C10 C11 . . . . 10.0(2) ?
    C2 C1 C10 C15 . . . . -171.68(13) ?
    C2 C3 C4 C5 . . . . -154.28(17) ?
    C2 C3 C4 C9 . . . . 24.4(2) ?
    C3 C4 C5 C6 . . . . 176.43(15) ?
    C3 C4 C9 C8 . . . . -177.18(15) ?
    C4 C5 C6 C7 . . . . 1.5(3) ?
    C5 C4 C9 C8 . . . . 1.5(2) ?
    C5 C6 C7 C8 . . . . 0.1(3) ?
    C6 C7 C8 C9 . . . . -0.9(3) ?
    C7 C8 C9 C4 . . . . 0.1(3) ?
    C9 C4 C5 C6 . . . . -2.3(2) ?
    C10 C1 C2 C3 . . . . -153.98(15) ?
    C10 C11 C12 C13 . . . . 0.5(2) ?
    C11 C10 C15 C14 . . . . -0.3(2) ?
    C11 C12 C13 O3 . . . . 179.57(15) ?
    C11 C12 C13 C14 . . . . -0.2(2) ?
    C12 C13 C14 O2 . . . . 179.81(14) ?
    C12 C13 C14 C15 . . . . -0.4(2) ?
    C13 C14 C15 C10 . . . . 0.6(2) ?
    C15 C10 C11 C12 . . . . -0.3(2) ?
    C16 O2 C14 C13 . . . . -173.81(14) ?
    C16 O2 C14 C15 . . . . 6.4(2) ?
    C17 O3 C13 C12 . . . . -7.9(2) ?
    C17 O3 C13 C14 . . . . 171.84(14) ?
_shelxl_version_number         .000002012
_iucr_refine_instructions_details
;
TITL YBB-1 in P-1 #2
CELL 1.54184 7.32693 9.89232 10.76676 102.4083 109.2549 98.9508
ZERR 2 0.00073 0.0011 0.00107 0.0089 0.009 0.0087
LATT 1
SFAC C H O
UNIT 34 32 6
EQIV $1 -X,-Y,2-Z
EQIV $2 +X,+Y,1+Z
L.S. 40
PLAN  15
TEMP -100(2)
HTAB C16 O2_$1
HTAB C17 O1_$2
REM reset to P-1 #2
BOND $H
MORE -1
fmap 2
acta
CONF
OMIT 1 0 0
REM <HKL>C:/Documents%20and%20Settings/jjasinsk/Desktop/YBB-1/olex2_YBB-1-jpj/
REM YBB-1.hkl</HKL>
WGHT    0.090900    0.037100
EXTI    0.015873
FVAR      13.66585
O1    3    0.191504    0.404529    0.632263    11.00000    0.06894    0.03737 =
         0.03144    0.00952    0.02141    0.00900
O2    3    0.118427    0.132331    0.970104    11.00000    0.05944    0.03361 =
         0.03302    0.00925    0.02367    0.00826
O3    3    0.176083    0.321977    1.192432    11.00000    0.05230    0.04613 =
         0.02806    0.01062    0.01941    0.01042
C1    1    0.250717    0.496268    0.743310    11.00000    0.03556    0.03681 =
         0.03136    0.01058    0.01347    0.01022
C2    1    0.331747    0.647361    0.755945    11.00000    0.03585    0.03764 =
         0.03194    0.00917    0.01337    0.00696
AFIX  43
H2    2    0.422093    0.709165    0.842477    11.00000   -1.20000
AFIX   0
C3    1    0.279655    0.697784    0.647598    11.00000    0.03845    0.03426 =
         0.03158    0.00682    0.01451    0.00852
AFIX  43
H3    2    0.190330    0.632222    0.562748    11.00000   -1.20000
AFIX   0
C4    1    0.347178    0.844995    0.646904    11.00000    0.03878    0.03416 =
         0.03103    0.00846    0.01732    0.01081
C5    1    0.225512    0.896012    0.546845    11.00000    0.04158    0.03899 =
         0.03131    0.00876    0.01239    0.00916
AFIX  43
H5    2    0.105798    0.833996    0.478142    11.00000   -1.20000
AFIX   0
C6    1    0.279084    1.036927    0.547585    11.00000    0.05038    0.04166 =
         0.03835    0.01565    0.01521    0.01579
AFIX  43
H6    2    0.194242    1.071751    0.480637    11.00000   -1.20000
AFIX   0
C7    1    0.454764    1.126847    0.644905    11.00000    0.05400    0.03259 =
         0.04860    0.01162    0.02331    0.01131
AFIX  43
H7    2    0.490569    1.223400    0.645005    11.00000   -1.20000
AFIX   0
C8    1    0.579295    1.076418    0.742691    11.00000    0.03880    0.03851 =
         0.04320    0.00602    0.01301    0.00475
AFIX  43
H8    2    0.701282    1.138126    0.808876    11.00000   -1.20000
AFIX   0
C9    1    0.526184    0.936355    0.744038    11.00000    0.03767    0.03903 =
         0.03616    0.01170    0.01326    0.01089
AFIX  43
H9    2    0.611782    0.902243    0.811261    11.00000   -1.20000
AFIX   0
C10   1    0.237249    0.457066    0.866348    11.00000    0.03050    0.03622 =
         0.02847    0.00898    0.01167    0.00902
C11   1    0.269187    0.559230    0.987607    11.00000    0.03514    0.03325 =
         0.03399    0.00678    0.01284    0.00604
AFIX  43
H11   2    0.304975    0.657858    0.994522    11.00000   -1.20000
AFIX   0
C12   1    0.248879    0.517378    1.098531    11.00000    0.03728    0.03863 =
         0.02865    0.00167    0.01312    0.00845
AFIX  43
H12   2    0.269813    0.587675    1.180686    11.00000   -1.20000
AFIX   0
C13   1    0.198593    0.374655    1.090291    11.00000    0.03299    0.04090 =
         0.02711    0.00854    0.01316    0.00842
C14   1    0.166783    0.269932    0.967373    11.00000    0.03170    0.03562 =
         0.02878    0.00845    0.01160    0.00771
C15   1    0.185508    0.312296    0.857721    11.00000    0.03252    0.03624 =
         0.02536    0.00598    0.01110    0.00815
AFIX  43
H15   2    0.162992    0.242275    0.775010    11.00000   -1.20000
AFIX   0
C16   1    0.104819    0.023196    0.854127    11.00000    0.06639    0.03316 =
         0.04263    0.00786    0.03032    0.00971
AFIX 137
H16A  2   -0.004875    0.024633    0.772591    11.00000   -1.50000
H16B  2    0.079744   -0.070089    0.871081    11.00000   -1.50000
H16C  2    0.230250    0.040158    0.839127    11.00000   -1.50000
AFIX   0
C17   1    0.232344    0.422180    1.324451    11.00000    0.05489    0.06194 =
         0.02581    0.00784    0.01850    0.01410
AFIX 137
H17A  2    0.148052    0.490209    1.317490    11.00000   -1.50000
H17B  2    0.372342    0.473791    1.356227    11.00000   -1.50000
H17C  2    0.215110    0.371063    1.389913    11.00000   -1.50000
AFIX   0
HKLF 4
REM  YBB-1 in P-1 #2
REM R1 =  0.0511 for    2261 Fo > 4sig(Fo)  and  0.0570 for all    2671 data
REM    184 parameters refined using      0 restraints
END
WGHT      0.0908      0.0374
REM Highest difference peak  0.303,  deepest hole -0.203,  1-sigma level  0.050
Q1    1   0.2218  0.4754  0.8049  11.00000  0.05    0.30
Q2    1   0.1127  0.4074  0.6751  11.00000  0.05    0.21
Q3    1   0.2909  0.5013  0.9286  11.00000  0.05    0.21
Q4    1   0.1954  0.5001  0.9222  11.00000  0.05    0.21
Q5    1   0.2610  0.2989  0.9373  11.00000  0.05    0.20
Q6    1   0.0131 -0.0521  0.8365  11.00000  0.05    0.20
Q7    1   0.3230  0.5229  1.0591  11.00000  0.05    0.19
Q8    1   0.2473  0.3242  1.0376  11.00000  0.05    0.19
Q9    1   0.1179  0.2996  0.8974  11.00000  0.05    0.19
Q10   1   0.2338  0.5804  0.7486  11.00000  0.05    0.18
Q11   1   0.4346  0.8663  0.6591  11.00000  0.05    0.18
Q12   1   0.2567  0.8735  0.6212  11.00000  0.05    0.18
Q13   1   0.1224  0.4864  1.0934  11.00000  0.05    0.17
Q14   1   0.3887  0.9053  0.7179  11.00000  0.05    0.17
Q15   1   0.3210  0.4346  0.6480  11.00000  0.05    0.17
REM The information below was added by Olex2.
REM
REM R1 = 0.0511 for 2261 Fo > 4sig(Fo) and 0.0570 for all 4096 data
REM n/a parameters refined using n/a restraints
REM Highest difference peak 0.30, deepest hole -0.20
REM Mean Shift 0, Max Shift 0.
REM +++ Tabular Listing of Refinement Information +++
REM R1_all = 0.0570
REM R1_gt = 0.0511
REM wR_ref = 0.1515
REM GOOF = 1.048
REM Shift_max = 0
REM Shift_mean = 0
REM Reflections_all = 4096
REM Reflections_gt = 2261
REM Parameters = n/a
REM Hole = -0.20
REM Peak = 0.30
REM Flack = n/a
;
