# Supplementary material for: 1-(3,4-Di­meth­oxy­phen­yl)-3-phenyl­prop-2-en-1-one
Source: Acta Crystallogr Sect E Struct Rep Online. 2014 Feb 28;70(Pt 3):o368. doi: 10.1107/S160053681400378X (PMC3998479; doi:10.1107/S160053681400378X)
Supplement: Supplementary file 2 [file e-70-0o368-Isup2.hkl]

#
# h,k,l, Fc-squared, Fo-squared, sigma(Fo-squared), status flag
#
data_I
_shelx_refln_list_code          4
_shelx_F_calc_maximum       84.32
_exptl_crystal_F_000       284.00
_reflns_d_resolution_high  0.8088

loop_
 _space_group_symop_operation_xyz
 'x, y, z'
 '-x, -y, -z'

_cell_length_a     7.3269
_cell_length_b     9.8923
_cell_length_c    10.7668
_cell_angle_alpha 102.408
_cell_angle_beta  109.255
_cell_angle_gamma  98.951

_shelx_F_squared_multiplier     1.000

loop_
 _refln_index_h
 _refln_index_k
 _refln_index_l
 _refln_F_squared_calc
 _refln_F_squared_meas
 _refln_F_squared_sigma
 _refln_observed_status
   2   0   0       7109.85       7384.19        30.63 o
   3   0   0       1278.01       1093.45        13.01 o
   4   0   0        213.27        226.82         6.83 o
   5   0   0         24.09         22.76         2.49 o
   6   0   0          5.09          4.09         1.22 o
   7   0   0          0.55          0.54         0.49 o
   8   0   0          0.04          0.31         0.37 o
  -8   1   0          1.02          0.44         0.38 o
  -7   1   0         56.07         59.37         4.57 o
  -6   1   0         15.78         12.58         2.17 o
  -5   1   0        240.44        258.76         9.40 o
  -4   1   0       2170.08       2171.27        21.81 o
  -3   1   0         50.36         55.25         3.31 o
  -1   1   0         50.72         47.24         5.83 o
   0   1   0        383.43        395.76         4.24 o
   1   1   0       1813.39       1759.38        12.33 o
   2   1   0        141.30        144.25         2.83 o
   3   1   0          1.00          3.75         2.71 o
   4   1   0         71.18         77.85         4.18 o
   5   1   0         28.99         29.51         2.85 o
   6   1   0          0.84          1.06         0.60 o
   7   1   0          5.72          4.68         1.24 o
   8   1   0          2.11          1.34         0.41 o
  -8   2   0         59.04         54.30         3.62 o
  -7   2   0          8.95         10.11         1.93 o
  -6   2   0       1057.13       1053.77        16.91 o
  -5   2   0          0.44         12.57         2.04 o
  -4   2   0       2048.10       1900.13        22.94 o
  -3   2   0        481.15        494.70        13.01 o
  -2   2   0       1423.65       1499.90        13.46 o
  -1   2   0       1167.22       1036.19        33.65 o
   0   2   0       1616.77       1696.12         8.71 o
   1   2   0        354.01        454.38         7.86 o
   2   2   0         29.64         27.24         1.38 o
   3   2   0        124.47        137.79         3.70 o
   4   2   0          8.50          5.74         1.21 o
   5   2   0         38.01         33.13         1.92 o
   6   2   0          1.30          2.53         1.42 o
   7   2   0          1.16          0.92         0.52 o
  -8   3   0        133.12        131.71         5.67 o
  -7   3   0          1.32          1.19         0.68 o
  -6   3   0         78.85         72.69         5.33 o
  -5   3   0        102.19         84.40         5.27 o
  -4   3   0         86.26         78.89         4.49 o
  -3   3   0        148.26        149.79         3.75 o
  -2   3   0         15.00         16.39         0.79 o
  -1   3   0        582.77        653.03        45.98 o
   0   3   0        112.48        106.73        15.58 o
   1   3   0          1.47          3.12         1.17 o
   2   3   0        168.13        154.34        18.66 o
   3   3   0         36.34         44.80         2.25 o
   4   3   0          7.10          8.22         1.56 o
   5   3   0          1.59          1.87         1.68 o
   6   3   0         95.49         99.16         6.63 o
   7   3   0          1.51          1.14         0.49 o
  -8   4   0         31.10         30.46         2.62 o
  -7   4   0         97.24         92.53         5.64 o
  -6   4   0         87.83         86.20         5.89 o
  -5   4   0        125.95        134.24         7.99 o
  -4   4   0         66.76         69.02         9.91 o
  -3   4   0         82.68         77.64         2.97 o
  -2   4   0         47.56         42.20         1.98 o
  -1   4   0        105.82        117.19         3.16 o
   0   4   0        398.85        400.34        42.00 o
   1   4   0          0.40          0.31         0.42 o
   2   4   0         80.56         91.89         4.86 o
   3   4   0         12.28         11.79         1.71 o
   4   4   0         52.50         52.62         2.39 o
   5   4   0          0.93          0.96         0.47 o
   6   4   0          7.23          9.89         1.62 o
   7   4   0          0.19         -0.18         0.36 o
  -8   5   0         17.96         20.08         1.39 o
  -7   5   0          1.82          2.00         0.86 o
  -6   5   0         13.17         13.34         1.56 o
  -5   5   0         16.60         15.63         1.37 o
  -4   5   0         19.34         16.77         1.63 o
  -3   5   0          1.39          2.08         0.47 o
  -2   5   0         19.64         19.53         2.50 o
  -1   5   0        207.44        226.19         5.95 o
   0   5   0        502.43        665.90        13.51 o
   1   5   0          0.99          1.34         0.67 o
   2   5   0        122.60        122.81         6.17 o
   3   5   0         78.43         81.62         4.87 o
   4   5   0         76.70         76.40         5.36 o
   5   5   0          1.20          1.13         0.57 o
   6   5   0          1.52          1.35         0.56 o
  -8   6   0          2.43          2.19         0.41 o
  -7   6   0          9.59          8.74         1.57 o
  -6   6   0          1.61          2.34         0.70 o
  -5   6   0          1.88          2.39         0.67 o
  -4   6   0          1.26          1.50         0.53 o
  -3   6   0         17.75         26.46         2.13 o
  -2   6   0        140.37        178.38         5.73 o
  -1   6   0        100.09        110.42         7.21 o
   0   6   0         17.41         21.65         2.76 o
   1   6   0          0.01         -0.12         0.28 o
   2   6   0          0.54          1.22         0.76 o
   3   6   0        183.17        181.86         5.79 o
   4   6   0         46.02         43.32         2.67 o
   5   6   0         49.99         50.22         3.82 o
   6   6   0          3.55          3.47         0.72 o
  -7   7   0          0.35          0.02         0.16 o
  -6   7   0          6.11          3.67         1.14 o
  -5   7   0          0.06          0.78         0.37 o
  -4   7   0         39.25         34.67         3.66 o
  -3   7   0         24.41         25.07         3.13 o
  -2   7   0          0.85          1.33         0.66 o
  -1   7   0         64.33         63.99         5.02 o
   0   7   0         51.64         55.61         4.77 o
   1   7   0         51.34         50.46         4.45 o
   2   7   0         34.21         35.35         3.12 o
   3   7   0          1.45          0.76         0.28 o
   4   7   0          1.57          1.04         0.35 o
   5   7   0          7.31          9.72         1.39 o
  -7   8   0          3.88          5.20         1.01 o
  -6   8   0          2.84          1.28         0.51 o
  -5   8   0          0.64          0.83         0.52 o
  -4   8   0         48.81         54.74         3.22 o
  -3   8   0          6.51          7.67         1.72 o
  -2   8   0         56.36         54.96         4.68 o
  -1   8   0        189.18        226.06         9.54 o
   0   8   0          0.06         -0.10         0.32 o
   1   8   0         22.34         26.20         2.22 o
   2   8   0          8.41          7.75         1.73 o
   3   8   0          0.34          0.67         0.26 o
   4   8   0          0.54         -0.25         0.25 o
  -6   9   0         49.12         46.34         3.51 o
  -5   9   0         19.94         17.91         2.51 o
  -4   9   0          1.63          1.02         0.52 o
  -3   9   0         11.09         10.09         1.39 o
  -2   9   0          2.20          1.64         0.89 o
  -1   9   0         18.99         13.97         2.45 o
   0   9   0          1.11          0.97         0.71 o
   1   9   0          0.15          1.04         0.45 o
   2   9   0          2.44          2.61         0.69 o
   3   9   0          4.14          3.78         1.04 o
  -6  10   0         16.22         16.98         1.74 o
  -5  10   0         17.72         17.91         2.18 o
  -4  10   0          5.12          5.90         0.99 o
  -3  10   0          0.00          0.15         0.36 o
  -2  10   0          2.89          2.42         0.97 o
  -1  10   0         64.33         60.92         4.86 o
   0  10   0          0.19          0.33         0.54 o
   1  10   0          2.05          1.81         0.40 o
   2  10   0         10.00         10.32         1.60 o
  -4  11   0          0.30          0.14         0.16 o
  -3  11   0         36.99         36.33         3.10 o
  -2  11   0          0.01          0.05         0.26 o
  -1  11   0          5.22          6.84         1.37 o
   0  11   0         18.52         20.99         1.79 o
   1  11   0         12.25         15.67         1.66 o
   1 -12   1          8.65          8.85         1.18 o
   2 -12   1          1.73          1.32         0.45 o
  -1 -11   1          2.68          2.47         0.50 o
   0 -11   1          3.65          5.12         0.67 o
   1 -11   1          0.47          0.82         0.55 o
   2 -11   1          0.02          0.33         0.36 o
   3 -11   1          0.34         -0.22         0.45 o
   4 -11   1         13.85         14.60         1.70 o
   5 -11   1          2.97          2.00         0.56 o
  -3 -10   1          3.33          6.34         1.03 o
  -2 -10   1         17.20         25.77         3.17 o
  -1 -10   1          0.29          0.17         0.34 o
   0 -10   1         30.46         24.43         3.06 o
   1 -10   1          4.72          4.09         1.32 o
   2 -10   1         37.25         33.92         3.63 o
   3 -10   1         20.50         19.46         1.79 o
   4 -10   1          6.46          6.03         1.38 o
   5 -10   1         14.90         13.28         1.89 o
   6 -10   1          2.73          3.02         0.72 o
  -3  -9   1          0.21          0.27         0.33 o
  -2  -9   1         16.80         14.39         1.56 o
  -1  -9   1          2.78          2.24         0.57 o
   0  -9   1          0.25          0.50         0.58 o
   1  -9   1          1.07          0.99         0.56 o
   2  -9   1          7.19          5.49         1.24 o
   3  -9   1        145.57        149.54         5.35 o
   4  -9   1         61.14         70.65         5.26 o
   5  -9   1          0.00          1.99         0.86 o
   6  -9   1          8.67          9.29         1.53 o
  -4  -8   1          0.00          0.23         0.18 o
  -3  -8   1         40.40         40.95         2.17 o
  -2  -8   1          0.54          0.13         0.28 o
  -1  -8   1          5.49          6.12         1.08 o
   0  -8   1          0.25          1.00         0.67 o
   1  -8   1          4.03          3.43         0.86 o
   2  -8   1          0.62          0.65         0.28 o
   3  -8   1        189.68        194.09         6.40 o
   4  -8   1          1.23          1.74         1.00 o
   5  -8   1         10.43          8.85         1.87 o
   6  -8   1         57.66         54.72         4.08 o
   7  -8   1          3.28          3.05         0.47 o
  -5  -7   1          5.12          4.77         0.76 o
  -4  -7   1          1.21          1.24         0.41 o
  -3  -7   1        122.89        118.43         4.61 o
  -2  -7   1          8.23          6.18         1.47 o
  -1  -7   1          1.20          2.08         0.99 o
   0  -7   1         36.12         43.72         4.12 o
   1  -7   1         22.83         23.56         2.03 o
   2  -7   1         15.99         21.41         1.96 o
   3  -7   1         27.96         25.66         3.15 o
   4  -7   1        246.30        284.64        10.63 o
   5  -7   1         12.53         11.32         1.46 o
   6  -7   1         11.78         10.80         1.37 o
   7  -7   1         56.46         55.98         3.49 o
  -6  -6   1          1.79          1.97         0.67 o
  -5  -6   1          1.69          1.10         0.45 o
  -4  -6   1          1.07          0.56         0.29 o
  -3  -6   1        178.95        167.64         7.76 o
  -2  -6   1        188.98        162.88         7.51 o
  -1  -6   1         27.03         29.53         3.21 o
   0  -6   1        105.29        138.76         6.83 o
   1  -6   1         21.82         22.13         1.81 o
   2  -6   1        500.05        559.38        18.43 o
   3  -6   1         49.62         59.45         6.49 o
   4  -6   1         96.90        105.29         6.35 o
   5  -6   1        129.15        119.81         4.78 o
   6  -6   1          3.00          2.89         0.72 o
   7  -6   1         27.83         24.01         2.58 o
  -6  -5   1          8.10          8.25         1.04 o
  -5  -5   1          0.01         -0.06         0.25 o
  -4  -5   1        114.15         99.91         4.16 o
  -3  -5   1        128.60        116.52         5.93 o
  -2  -5   1        283.36        297.34         9.45 o
  -1  -5   1         51.08         79.82         4.93 o
   0  -5   1        725.15       1011.36        29.94 o
   1  -5   1        938.16        958.74        33.34 o
   2  -5   1        435.70        530.24        10.15 o
   3  -5   1        311.20        359.33        13.52 o
   4  -5   1          4.31          4.68         0.86 o
   5  -5   1        118.73        113.09         5.39 o
   6  -5   1          7.82          5.72         1.50 o
   7  -5   1         10.90         10.43         1.79 o
   8  -5   1          0.16          0.93         0.46 o
  -7  -4   1          0.12          0.27         0.28 o
  -6  -4   1          0.73          0.55         0.51 o
  -5  -4   1         12.51         12.17         1.20 o
  -4  -4   1        309.34        319.47        10.16 o
  -3  -4   1          6.78         10.72         1.68 o
  -2  -4   1        782.01        837.55        14.31 o
  -1  -4   1        637.35        481.62        10.91 o
   0  -4   1        706.76        845.24        12.35 o
   1  -4   1        337.00        384.26         5.87 o
   2  -4   1         24.91         19.64         1.48 o
   3  -4   1        741.48        747.92        29.38 o
   4  -4   1          6.01          8.98         1.13 o
   5  -4   1         64.85         61.77         4.63 o
   6  -4   1          8.92          9.68         2.01 o
   7  -4   1         23.91         24.06         1.99 o
   8  -4   1         33.09         30.47         2.39 o
  -7  -3   1         21.99         20.16         2.29 o
  -6  -3   1         89.28         93.17         5.17 o
  -5  -3   1         69.87         72.85         3.47 o
  -4  -3   1        213.55        182.83         7.38 o
  -3  -3   1        214.74        249.36         7.41 o
  -2  -3   1         75.24         80.39         2.53 o
  -1  -3   1        172.18        166.02        21.29 o
   0  -3   1         54.35         63.24         2.20 o
   1  -3   1        422.73        412.22         5.00 o
   2  -3   1        183.04        169.52         3.65 o
   3  -3   1          1.45          1.20         0.36 o
   4  -3   1         25.17         22.39         2.54 o
   5  -3   1          4.70          4.14         1.19 o
   6  -3   1        185.04        160.95         7.95 o
   7  -3   1         93.72         99.62         4.04 o
   8  -3   1         38.70         39.96         2.82 o
  -8  -2   1         43.87         45.36         2.57 o
  -7  -2   1         12.95         13.86         2.10 o
  -6  -2   1         27.86         30.22         3.36 o
  -5  -2   1         16.90         15.24         2.13 o
  -4  -2   1          0.79          0.83         0.54 o
  -3  -2   1        178.37        198.22         6.05 o
  -2  -2   1        370.30        390.18         3.94 o
  -1  -2   1        243.02        194.96         4.64 o
   0  -2   1        697.00        505.56        26.99 o
   1  -2   1        206.67        213.47         8.18 o
   2  -2   1        738.92        713.82         6.72 o
   3  -2   1         37.23         37.80         2.74 o
   4  -2   1        252.04        226.82         7.75 o
   5  -2   1         24.99         20.78         2.63 o
   6  -2   1         16.81         14.64         1.62 o
   7  -2   1        129.76        123.59         6.41 o
   8  -2   1         14.15         13.56         1.62 o
  -8  -1   1          0.12          0.40         0.27 o
  -7  -1   1          6.82          6.27         1.45 o
  -6  -1   1         12.15         11.65         2.08 o
  -5  -1   1         31.65         31.06         2.97 o
  -4  -1   1        214.65        204.74         6.85 o
  -3  -1   1          7.02          7.10         1.14 o
  -2  -1   1        726.88        628.65         8.46 o
  -1  -1   1        315.92        315.38         4.51 o
   0  -1   1        279.81        292.67         3.88 o
   1  -1   1       1852.18       1675.02        29.27 o
   2  -1   1       2500.67       2527.07         7.69 o
   3  -1   1         60.05         66.65         2.36 o
   4  -1   1        312.73        350.13         6.46 o
   5  -1   1        229.46        219.60         8.62 o
   6  -1   1         81.59         81.54         5.52 o
   7  -1   1          0.01          0.21         0.36 o
   8  -1   1          0.66          0.74         0.36 o
  -8   0   1          4.20          4.34         1.05 o
  -7   0   1          3.72          2.22         0.92 o
  -6   0   1          1.90          1.57         0.65 o
  -5   0   1          6.33          6.30         1.32 o
  -4   0   1        430.96        415.22         9.39 o
  -3   0   1         46.49         37.81         2.38 o
  -2   0   1         80.11         78.95         2.69 o
  -1   0   1          4.49          8.37         0.60 o
   0   0   1        519.34        442.14         3.95 o
   1   0   1       4114.73       4966.55        17.51 o
   2   0   1         37.21         52.59         1.08 o
   3   0   1        451.38        472.37        17.95 o
   4   0   1         15.64         20.97         2.04 o
   5   0   1          3.04          2.43         0.95 o
   6   0   1          0.28          0.47         0.32 o
   7   0   1          0.37          0.22         0.35 o
  -8   1   1          0.10          0.44         0.45 o
  -7   1   1         26.65         24.95         3.03 o
  -6   1   1          0.81          0.31         0.51 o
  -5   1   1         17.87         14.17         1.97 o
  -4   1   1        835.53        745.88        53.52 o
  -3   1   1        310.06        289.47        19.04 o
  -2   1   1       2819.48       2657.13         9.65 o
  -1   1   1       3290.28       3433.21        17.02 o
   0   1   1       2138.38       1894.56        11.67 o
   1   1   1         52.42         61.21         2.27 o
   2   1   1        814.13        864.47        27.64 o
   3   1   1        115.83        115.67         3.41 o
   4   1   1         36.65         41.76         2.34 o
   5   1   1          7.92          7.16         1.05 o
   6   1   1          1.77          1.23         0.48 o
   7   1   1          0.03          0.15         0.33 o
  -8   2   1          0.01         -0.10         0.35 o
  -7   2   1          2.91          3.28         1.11 o
  -6   2   1        141.69        127.21         4.76 o
  -5   2   1         88.26         90.17         5.32 o
  -4   2   1         93.20        125.36         4.92 o
  -3   2   1        539.31        535.56         9.16 o
  -2   2   1        195.34        218.35        29.22 o
  -1   2   1         29.03         25.56         0.97 o
   0   2   1        359.14        345.70         6.19 o
   1   2   1        407.86        448.48        35.14 o
   2   2   1         73.97         82.69         3.95 o
   3   2   1         11.79          8.34         1.44 o
   4   2   1          0.95          0.81         0.35 o
   5   2   1         17.43         17.40         1.72 o
   6   2   1         24.99         25.90         2.83 o
   7   2   1         10.85          9.15         1.31 o
  -8   3   1        118.03        121.45         5.65 o
  -7   3   1          5.36          4.61         1.35 o
  -6   3   1         61.80         57.02         4.67 o
  -5   3   1        118.39        123.01         6.16 o
  -4   3   1        357.92        387.66         9.64 o
  -3   3   1         11.31          7.14         1.20 o
  -2   3   1        139.82        130.54         1.96 o
  -1   3   1        211.82        205.72        22.68 o
   0   3   1         78.87         86.06         2.44 o
   1   3   1        112.51        118.75        14.56 o
   2   3   1          2.64          5.36         0.89 o
   3   3   1        140.04        141.74         6.42 o
   4   3   1          0.62          1.06         0.70 o
   5   3   1         24.46         23.17         2.93 o
   6   3   1          7.68          9.31         1.83 o
   7   3   1          5.37          4.49         0.85 o
  -8   4   1          0.58          1.48         0.44 o
  -7   4   1         12.80         11.72         2.00 o
  -6   4   1          6.99          8.72         1.85 o
  -5   4   1         27.62         22.08         4.60 o
  -4   4   1         55.56         58.80         4.08 o
  -3   4   1          0.51          0.41         0.25 o
  -2   4   1          1.23          1.18         0.34 o
  -1   4   1        123.20        127.78         8.79 o
   0   4   1          0.59          1.40         0.36 o
   1   4   1        189.25        194.30         9.26 o
   2   4   1          0.51          0.33         0.21 o
   3   4   1         13.36         13.20         2.01 o
   4   4   1          1.33          2.12         1.70 o
   5   4   1         54.32         51.05         4.33 o
   6   4   1          3.56          2.84         0.82 o
  -8   5   1          0.77          1.14         0.39 o
  -7   5   1          1.83          1.27         0.67 o
  -6   5   1          1.27          1.41         0.59 o
  -5   5   1         38.60         41.11         5.86 o
  -4   5   1          2.12          2.58         0.65 o
  -3   5   1         60.10         50.23         2.55 o
  -2   5   1        216.13        239.45         8.64 o
  -1   5   1        292.68        294.16         9.02 o
   0   5   1         51.33         46.15         3.67 o
   1   5   1         74.58         84.23         5.26 o
   2   5   1         14.12         12.14         1.93 o
   3   5   1        117.06        104.50         4.63 o
   4   5   1          0.19          1.56         1.11 o
   5   5   1          3.05          1.51         0.55 o
   6   5   1          5.42          6.11         1.07 o
  -8   6   1          2.59          1.95         0.63 o
  -7   6   1          1.97          2.04         0.51 o
  -6   6   1          0.07          0.07         0.30 o
  -5   6   1          6.57          7.54         1.70 o
  -4   6   1         42.09         46.09         4.36 o
  -3   6   1         19.20         18.50         2.69 o
  -2   6   1          1.47          2.83         1.03 o
  -1   6   1         47.56         63.85         4.78 o
   0   6   1         14.68         18.35         2.63 o
   1   6   1        434.62        416.90        12.63 o
   2   6   1         55.03         52.54         2.48 o
   3   6   1          0.77          0.24         0.29 o
   4   6   1          0.61          0.35         0.34 o
   5   6   1          0.74          1.80         0.70 o
  -8   7   1          1.87          2.62         0.70 o
  -7   7   1          0.10          0.53         0.43 o
  -6   7   1          3.15          2.98         1.09 o
  -5   7   1         26.79         26.51         3.30 o
  -4   7   1         16.67         15.36         1.69 o
  -3   7   1         23.39         26.43         3.32 o
  -2   7   1          2.55          3.64         1.24 o
  -1   7   1          4.74          7.60         1.79 o
   0   7   1          0.42          0.71         0.49 o
   1   7   1        197.79        194.43         5.80 o
   2   7   1          3.77          4.13         0.71 o
   3   7   1          0.07         -0.20         0.51 o
   4   7   1         10.79         12.74         1.29 o
  -7   8   1          0.04          0.02         0.24 o
  -6   8   1         20.62         23.41         2.80 o
  -5   8   1         78.99         81.20         5.63 o
  -4   8   1          0.07         -0.33         0.51 o
  -3   8   1         16.25         18.82         1.90 o
  -2   8   1          3.25          2.22         0.97 o
  -1   8   1         19.24         19.05         2.82 o
   0   8   1         12.63         10.74         2.09 o
   1   8   1         91.75         96.29         4.38 o
   2   8   1          2.68          3.29         0.82 o
   3   8   1          3.99          4.41         1.17 o
   4   8   1         52.46         66.64         3.12 o
  -7   9   1          1.27          1.62         0.52 o
  -6   9   1          4.26          4.69         1.11 o
  -5   9   1        178.29        191.67         8.09 o
  -4   9   1         25.62         28.20         2.27 o
  -3   9   1          2.24          2.68         1.03 o
  -2   9   1         15.96         14.81         2.49 o
  -1   9   1         21.25         21.01         2.32 o
   0   9   1         28.23         28.10         2.38 o
   1   9   1          0.29          0.75         0.56 o
   2   9   1         46.58         55.96         4.22 o
   3   9   1          0.01          0.01         0.25 o
  -6  10   1         22.89         20.67         1.91 o
  -5  10   1         49.51         47.06         3.41 o
  -4  10   1          1.14          0.70         0.32 o
  -3  10   1         30.17         32.78         3.46 o
  -2  10   1         45.83         47.92         4.21 o
  -1  10   1         14.93         13.41         2.16 o
   0  10   1          6.22          8.26         1.13 o
   1  10   1          0.00          0.04         0.25 o
   2  10   1         25.50         42.13         2.78 o
  -4  11   1          2.48          2.19         0.66 o
  -3  11   1          1.74          2.14         0.77 o
  -2  11   1          0.56          1.72         0.68 o
  -1  11   1          1.05          2.11         0.73 o
   0  11   1         46.84         64.94         3.19 o
   1 -12   2          6.98          5.93         1.03 o
   2 -12   2          0.14          0.35         0.34 o
  -2 -11   2          1.16          0.64         0.40 o
  -1 -11   2         20.29         18.88         1.53 o
   0 -11   2          2.10          0.67         0.48 o
   1 -11   2          1.67          0.40         0.42 o
   2 -11   2          3.23          3.05         1.02 o
   3 -11   2         35.26         34.06         1.98 o
   4 -11   2          4.44          4.65         1.02 o
   5 -11   2         44.01         46.76         2.59 o
  -3 -10   2          5.94          5.58         0.76 o
  -2 -10   2         19.25         20.67         1.67 o
  -1 -10   2          1.26          0.94         0.68 o
   0 -10   2          0.94          1.07         0.77 o
   1 -10   2        183.86        168.01         8.24 o
   2 -10   2          0.01          0.22         0.60 o
   3 -10   2         35.95         36.44         3.56 o
   4 -10   2         40.37         36.58         3.42 o
   5 -10   2          2.64          2.74         0.85 o
  -4  -9   2         18.04         20.14         2.35 o
  -3  -9   2         32.53         28.70         1.83 o
  -2  -9   2         10.44          8.55         1.25 o
  -1  -9   2        292.63        266.36        21.29 o
   0  -9   2          0.27          0.16         0.37 o
   1  -9   2         31.20         26.72         3.35 o
   2  -9   2         16.32         13.36         1.61 o
   3  -9   2         17.94         18.86         2.77 o
   4  -9   2        105.16         94.20         6.03 o
   5  -9   2         19.07         19.94         2.58 o
   6  -9   2          3.97          3.88         0.92 o
  -5  -8   2         43.52         45.48         2.96 o
  -4  -8   2          1.94          1.69         0.57 o
  -3  -8   2         74.60         67.15         3.53 o
  -2  -8   2         34.83         29.10         3.32 o
  -1  -8   2          0.03          0.35         0.71 o
   0  -8   2         55.49         48.68         3.13 o
   1  -8   2         14.58         14.34         1.66 o
   2  -8   2         11.80         10.73         1.17 o
   3  -8   2        178.75        183.87         8.62 o
   4  -8   2         66.40         62.96         5.10 o
   5  -8   2          6.21          5.79         0.98 o
   6  -8   2         17.80         17.71         2.17 o
   7  -8   2          5.83          4.58         0.77 o
  -5  -7   2         32.33         31.61         2.01 o
  -4  -7   2         15.18         13.83         2.28 o
  -3  -7   2         32.98         28.99         3.32 o
  -2  -7   2          7.85         11.10         1.29 o
  -1  -7   2          1.19          0.91         0.51 o
   0  -7   2          0.20          0.41         0.17 o
   1  -7   2          8.28          7.92         1.18 o
   2  -7   2         43.78         45.20         3.97 o
   3  -7   2         28.89         25.57         3.10 o
   4  -7   2          4.73          5.13         0.95 o
   5  -7   2          2.41          4.03         0.88 o
   6  -7   2          9.78          9.71         1.23 o
   7  -7   2          0.85          0.14         0.23 o
  -6  -6   2         24.06         27.33         2.42 o
  -5  -6   2          0.09          0.07         0.25 o
  -4  -6   2         33.23         30.93         2.37 o
  -3  -6   2         16.08         17.41         1.73 o
  -2  -6   2         25.27         17.78         1.71 o
  -1  -6   2         31.89         37.07         3.44 o
   0  -6   2         96.23        135.31         6.36 o
   1  -6   2          5.44          6.54         0.99 o
   2  -6   2         47.48         58.08        10.46 o
   3  -6   2         88.80         97.13         6.01 o
   4  -6   2          7.98          7.75         1.80 o
   5  -6   2         25.30         28.53         2.35 o
   6  -6   2          0.04          0.06         0.39 o
   7  -6   2          0.98          0.65         0.44 o
  -7  -5   2         20.56         23.95         1.90 o
  -6  -5   2          8.58          8.96         1.67 o
  -5  -5   2         45.19         43.87         2.80 o
  -4  -5   2          0.50          0.31         0.21 o
  -3  -5   2         91.67         92.66         5.37 o
  -2  -5   2         47.52         51.07         3.07 o
  -1  -5   2         33.39         40.75         3.31 o
   0  -5   2          9.20          8.85         1.03 o
   1  -5   2        353.49        411.50        45.67 o
   2  -5   2          1.35          1.36         0.44 o
   3  -5   2         77.61         85.51         5.16 o
   4  -5   2          5.97          6.51         1.56 o
   5  -5   2          4.19          4.95         1.35 o
   6  -5   2          0.65          0.08         0.33 o
   7  -5   2          0.01          0.17         0.24 o
  -7  -4   2          0.74          0.99         0.50 o
  -6  -4   2          0.90          1.04         0.61 o
  -5  -4   2          0.00         -0.22         0.26 o
  -4  -4   2         16.10         17.77         2.37 o
  -3  -4   2        206.20        254.09         8.33 o
  -2  -4   2         10.58         11.50         0.93 o
  -1  -4   2       2113.05       2374.73        34.49 o
   0  -4   2          3.22          2.84         0.52 o
   1  -4   2         68.47         88.32         3.28 o
   2  -4   2         33.64         37.39         3.37 o
   3  -4   2         90.55        106.81        12.47 o
   4  -4   2         28.35         32.23         3.24 o
   5  -4   2          3.46          3.79         1.15 o
   6  -4   2         16.88         16.90         2.59 o
   7  -4   2          0.14         -0.09         0.27 o
  -7  -3   2          3.29          2.85         0.95 o
  -6  -3   2          3.48          5.58         1.46 o
  -5  -3   2        109.14        107.63         5.64 o
  -4  -3   2          0.10          0.25         0.20 o
  -3  -3   2        416.11        464.92        10.48 o
  -2  -3   2         59.55         66.22         2.37 o
  -1  -3   2          0.19          0.04         0.14 o
   0  -3   2        170.90        177.27         3.29 o
   1  -3   2        366.62        331.70        10.28 o
   2  -3   2        167.54        183.75        15.22 o
   3  -3   2        382.69        384.16         9.96 o
   4  -3   2         72.87         69.69         4.61 o
   5  -3   2          4.34          3.24         0.77 o
   6  -3   2          6.30          5.52         1.40 o
   7  -3   2          9.40          9.86         1.18 o
  -8  -2   2          3.16          3.37         0.84 o
  -7  -2   2         97.93        109.83         6.18 o
  -6  -2   2          1.13          2.33         0.99 o
  -5  -2   2         41.89         37.00         3.36 o
  -4  -2   2         64.26         54.05         3.66 o
  -3  -2   2         62.53         65.79         3.66 o
  -2  -2   2        296.50        297.94         5.53 o
  -1  -2   2       1221.76       1197.96        18.03 o
   0  -2   2        263.16        262.67         8.63 o
   1  -2   2         37.75         35.59         2.08 o
   2  -2   2         18.77         18.50         0.94 o
   3  -2   2        318.30        312.00         8.30 o
   4  -2   2        177.09        168.50         6.97 o
   5  -2   2         22.23         21.38         2.72 o
   6  -2   2         49.13         45.31         3.98 o
   7  -2   2          2.94          2.48         0.82 o
  -8  -1   2          6.76          7.40         1.36 o
  -7  -1   2          4.09          3.24         1.07 o
  -6  -1   2         14.23         12.65         2.17 o
  -5  -1   2        169.08        143.12         6.43 o
  -4  -1   2         29.31         24.66         2.37 o
  -3  -1   2        622.90        677.10        10.83 o
  -2  -1   2       1126.25       1168.25        11.45 o
  -1  -1   2         58.66         63.00         3.52 o
   0  -1   2          4.32          3.54         0.49 o
   1  -1   2        576.88        563.69         6.46 o
   2  -1   2         46.29         46.40         1.51 o
   3  -1   2          9.34         10.62         1.29 o
   4  -1   2          9.74          9.51         1.66 o
   5  -1   2         33.66         32.38         2.37 o
   6  -1   2          3.89          2.32         0.88 o
   7  -1   2          0.11          0.07         0.29 o
  -8   0   2          3.18          3.80         1.01 o
  -7   0   2         38.29         47.22         4.17 o
  -6   0   2          4.23          4.49         1.25 o
  -5   0   2          4.37          5.37         0.83 o
  -4   0   2         41.90         34.46         2.70 o
  -3   0   2        386.33        351.49         7.33 o
  -2   0   2       1354.50       1128.79        10.72 o
  -1   0   2       3544.09       3282.58        27.22 o
   0   0   2        344.29        306.35         4.54 o
   1   0   2         45.56         44.86         1.73 o
   2   0   2          3.57          7.81         2.44 o
   3   0   2         78.15         74.75         5.36 o
   4   0   2          2.38          1.37         0.52 o
   5   0   2         13.15         14.36         2.19 o
   6   0   2          3.05          2.13         2.54 o
   7   0   2          0.26          1.59         1.18 o
  -8   1   2          8.84         10.10         1.71 o
  -7   1   2          1.62          1.83         0.94 o
  -6   1   2         11.79         13.79         2.17 o
  -5   1   2         54.88         60.52         6.61 o
  -4   1   2         86.00         80.35         7.17 o
  -3   1   2        256.06        274.53        32.16 o
  -1   1   2        829.35        793.20        21.78 o
   0   1   2        527.48        507.74         5.75 o
   1   1   2        464.18        441.72        12.93 o
   2   1   2        112.84        122.41         4.95 o
   3   1   2         10.06         15.00         1.25 o
   4   1   2         31.00         32.84         3.40 o
   5   1   2          0.16         -0.11         0.73 o
   6   1   2          0.03          0.10         0.38 o
   7   1   2          4.49          6.31         1.12 o
  -8   2   2         14.36         13.92         2.00 o
  -7   2   2         30.36         34.67         3.52 o
  -6   2   2         45.36         47.49         4.03 o
  -5   2   2          0.19         -0.12         0.17 o
  -4   2   2        324.39        380.44         9.30 o
  -3   2   2          0.93          3.13         0.78 o
  -2   2   2        101.80        114.15         7.64 o
  -1   2   2        636.70        628.06        13.78 o
   0   2   2          9.64         10.14         0.81 o
   1   2   2         22.24         27.31         1.49 o
   2   2   2        558.25        585.26        11.66 o
   3   2   2         11.10         14.20         2.07 o
   4   2   2          0.78          0.44         0.45 o
   5   2   2          2.32          1.37         0.40 o
   6   2   2         16.61         25.19         2.82 o
   7   2   2          0.50         -0.34         0.34 o
  -8   3   2         93.64        100.50         3.69 o
  -7   3   2         16.78         15.24         2.32 o
  -6   3   2         86.58         90.46         5.48 o
  -5   3   2         37.83         29.32         2.92 o
  -4   3   2        151.97        163.75         5.96 o
  -3   3   2        206.12        197.44        12.60 o
  -2   3   2          5.53          4.96         0.57 o
  -1   3   2         95.35        123.98         4.85 o
   0   3   2        367.30        398.03        17.95 o
   1   3   2          0.64          0.41         0.24 o
   2   3   2         20.06         20.58         1.58 o
   3   3   2         20.57         22.74         2.73 o
   4   3   2         12.32         14.09         1.61 o
   5   3   2          7.45         10.85         2.24 o
   6   3   2         20.49         32.27         3.06 o
  -8   4   2          0.92          1.53         0.43 o
  -7   4   2         27.46         31.82         3.22 o
  -6   4   2          4.37          3.37         1.15 o
  -5   4   2         70.19         68.38         3.31 o
  -4   4   2        219.24        210.84         7.34 o
  -3   4   2        104.38        102.46         5.11 o
  -2   4   2        135.14        170.14         6.51 o
  -1   4   2        163.84        184.05         4.42 o
   0   4   2         13.77         12.54         1.17 o
   1   4   2          2.31          1.64         0.49 o
   2   4   2        149.71        136.21         7.00 o
   3   4   2         37.75         34.33         3.43 o
   4   4   2        122.83        125.26         6.79 o
   5   4   2         17.94         22.17         4.36 o
   6   4   2         62.32         64.22         3.60 o
  -8   5   2         15.42         15.17         2.03 o
  -7   5   2         58.34         57.46         4.37 o
  -6   5   2          8.26          8.48         1.84 o
  -5   5   2         18.57         18.98         2.66 o
  -4   5   2         13.37         13.07         2.11 o
  -3   5   2         58.91         55.84         4.32 o
  -2   5   2         13.57         18.56         1.56 o
  -1   5   2        161.45        186.06         5.88 o
   0   5   2        152.12        131.91         6.48 o
   1   5   2          2.32          8.23         1.67 o
   2   5   2         53.30         51.88         4.06 o
   3   5   2         57.43         58.70         2.35 o
   4   5   2        180.50        176.50         5.66 o
   5   5   2         46.49         52.49         3.85 o
  -8   6   2          0.06         -0.24         0.37 o
  -7   6   2          0.89          0.66         0.56 o
  -6   6   2          0.17          0.43         0.51 o
  -5   6   2          2.54          1.35         0.53 o
  -4   6   2         13.18         12.19         2.31 o
  -3   6   2        207.06        205.07         9.21 o
  -2   6   2        286.35        321.91        10.88 o
  -1   6   2          0.56          0.33         0.54 o
   0   6   2        385.66        382.95        12.21 o
   1   6   2        227.93        217.08         8.94 o
   2   6   2        914.10        872.93        14.89 o
   3   6   2         74.78         72.89         3.05 o
   4   6   2         35.70         39.74         3.57 o
   5   6   2         28.53         35.41         2.64 o
  -8   7   2          0.02         -0.23         0.25 o
  -7   7   2          4.07          3.69         1.13 o
  -6   7   2          7.98          6.46         1.60 o
  -5   7   2          0.78         -0.29         0.71 o
  -4   7   2         56.64         58.56         3.81 o
  -3   7   2         21.25         22.40         4.82 o
  -2   7   2        334.08        358.90        12.62 o
  -1   7   2         84.42         91.18         6.27 o
   0   7   2        440.32        383.50        12.56 o
   1   7   2         11.72         11.93         1.27 o
   2   7   2         44.58         42.72         2.38 o
   3   7   2         12.26         11.49         1.41 o
   4   7   2          8.97         10.89         1.44 o
  -7   8   2          0.02         -0.16         0.42 o
  -6   8   2         73.62         74.68         5.04 o
  -5   8   2         21.26         22.21         2.47 o
  -4   8   2        310.89        331.97         8.10 o
  -3   8   2        190.06        183.85         8.77 o
  -2   8   2         88.65         93.50         6.20 o
  -1   8   2        108.36        109.53         3.86 o
   0   8   2         33.01         34.68         2.12 o
   1   8   2         36.53         36.73         3.96 o
   2   8   2          4.35          4.13         1.26 o
   3   8   2          2.02          2.06         0.71 o
  -7   9   2          3.55          4.15         0.82 o
  -6   9   2         44.27         40.49         3.29 o
  -5   9   2         33.97         36.36         2.38 o
  -4   9   2          0.94          0.73         0.95 o
  -3   9   2          8.32          7.39         1.77 o
  -2   9   2          8.04          9.54         2.00 o
  -1   9   2          0.34          0.20         0.22 o
   0   9   2         13.93         14.58         1.58 o
   1   9   2          0.43          0.97         0.55 o
   2   9   2          3.30          3.48         0.91 o
  -6  10   2          0.00          0.03         0.17 o
  -5  10   2         28.17         29.35         1.75 o
  -4  10   2          1.72          1.51         0.66 o
  -3  10   2         13.01         13.71         2.19 o
  -2  10   2         25.74         25.11         2.91 o
  -1  10   2          4.13          2.59         0.83 o
   0  10   2          6.04          6.41         1.32 o
   1  10   2          0.01         -0.35         0.45 o
  -4  11   2         22.36         22.91         2.03 o
  -3  11   2          9.92         12.11         1.64 o
  -2  11   2          5.26          5.50         1.08 o
   0 -12   3          0.84          2.82         0.67 o
   1 -12   3          0.01          0.64         0.38 o
   2 -12   3          8.01          8.48         1.13 o
  -2 -11   3          2.87          4.29         0.65 o
  -1 -11   3          1.27          2.06         0.81 o
   0 -11   3          6.24          6.11         1.39 o
   1 -11   3          0.12          0.80         0.63 o
   2 -11   3         13.32         11.14         1.19 o
   3 -11   3          4.69          3.77         1.00 o
   4 -11   3          0.41          0.85         0.43 o
  -3 -10   3          0.12          0.24         0.24 o
  -2 -10   3          2.04          1.58         0.52 o
  -1 -10   3          2.25          1.51         0.78 o
   0 -10   3         30.90         32.29         3.59 o
   1 -10   3         13.72         10.79         2.02 o
   2 -10   3          8.39          7.93         1.17 o
   3 -10   3         21.47         18.41         2.56 o
   4 -10   3         17.38         16.66         2.29 o
   5 -10   3         10.95         13.08         1.72 o
  -4  -9   3         18.01         22.67         1.64 o
  -3  -9   3          6.85          4.66         0.87 o
  -2  -9   3          0.05         -0.09         0.25 o
  -1  -9   3         24.93         20.55         2.06 o
   0  -9   3         93.18         70.73         5.52 o
   1  -9   3         14.41         11.77         1.53 o
   2  -9   3         96.03         95.71         4.30 o
   3  -9   3         14.26         14.55         2.40 o
   4  -9   3          2.09          2.08         0.98 o
   5  -9   3          2.71          2.50         0.89 o
   6  -9   3          0.08         -0.27         0.27 o
  -5  -8   3         16.44         17.22         1.96 o
  -4  -8   3          0.12          0.60         0.39 o
  -3  -8   3         34.04         30.05         3.36 o
  -2  -8   3         26.26         17.18         2.56 o
  -1  -8   3         43.10         33.02         3.33 o
   0  -8   3          3.23          3.14         1.07 o
   1  -8   3         47.68         42.31         2.33 o
   2  -8   3        127.13        137.52         5.03 o
   3  -8   3          2.68          2.33         1.12 o
   4  -8   3         62.42         65.90         5.15 o
   5  -8   3          8.21          8.26         1.14 o
   6  -8   3         28.63         31.01         2.47 o
  -5  -7   3          1.02          0.82         0.63 o
  -4  -7   3         75.04         71.46         5.19 o
  -3  -7   3         10.42          6.92         1.13 o
  -2  -7   3          7.78          6.39         1.05 o
  -1  -7   3         50.87         53.09         4.25 o
   0  -7   3         37.40         47.62         4.09 o
   1  -7   3         65.06         58.61         4.82 o
   2  -7   3         13.86         13.94         2.31 o
   3  -7   3          0.15          1.40         0.52 o
   4  -7   3          8.78          7.11         1.14 o
   5  -7   3         23.39         23.98         2.08 o
   6  -7   3         11.15          8.74         1.63 o
   7  -7   3          0.48          0.55         0.32 o
  -6  -6   3         15.57         18.23         1.40 o
  -5  -6   3         35.16         33.12         1.92 o
  -4  -6   3         46.22         42.33         2.26 o
  -3  -6   3         68.09         64.70         4.82 o
  -2  -6   3         36.95         26.68         2.92 o
  -1  -6   3         65.18         62.31         4.31 o
   0  -6   3        102.82        115.99        13.66 o
   1  -6   3         85.97         78.74         5.02 o
   2  -6   3         42.60         35.04         3.42 o
   3  -6   3          5.56          6.81         1.64 o
   4  -6   3          0.09         -0.18         0.74 o
   5  -6   3          9.93          8.36         1.84 o
   6  -6   3          1.20          0.90         0.70 o
   7  -6   3          0.00         -0.51         0.51 o
  -7  -5   3          5.80          8.41         1.18 o
  -6  -5   3          5.73          5.24         1.34 o
  -5  -5   3        148.70        152.10         6.76 o
  -4  -5   3         32.20         27.62         1.53 o
  -3  -5   3         35.01         36.93         3.46 o
  -2  -5   3          8.24          4.66         0.83 o
  -1  -5   3         66.45         86.47         8.71 o
   0  -5   3          1.03          0.40         0.26 o
   1  -5   3          2.85          4.15         0.70 o
   2  -5   3         65.76         77.42         4.92 o
   3  -5   3         89.89         81.05         5.25 o
   4  -5   3          3.97          3.17         1.05 o
   5  -5   3         12.32         13.19         2.31 o
   6  -5   3         35.60         36.27         3.65 o
   7  -5   3          1.62          1.54         0.42 o
  -7  -4   3          0.93          0.81         0.53 o
  -6  -4   3         24.62         21.40         1.92 o
  -5  -4   3        144.62        140.50         7.20 o
  -4  -4   3         25.51         19.88         2.54 o
  -3  -4   3          0.50          0.42         0.84 o
  -2  -4   3        129.11        118.65         8.50 o
  -1  -4   3        761.89        736.10        60.59 o
   0  -4   3        523.08        550.02        11.61 o
   1  -4   3        543.79        583.79        14.12 o
   2  -4   3        333.12        386.88         9.95 o
   3  -4   3         43.04         41.64         3.58 o
   4  -4   3        144.42        148.92         7.30 o
   5  -4   3          8.45          6.14         1.53 o
   6  -4   3         11.98          9.63         1.88 o
   7  -4   3         10.41         11.69         1.17 o
  -8  -3   3          3.91          3.80         0.80 o
  -7  -3   3          4.34          5.17         1.34 o
  -6  -3   3         14.49         13.91         2.34 o
  -5  -3   3          3.85          1.77         0.77 o
  -4  -3   3        285.27        281.49         9.08 o
  -3  -3   3        337.92        332.84        22.38 o
  -2  -3   3        333.74        343.15         6.68 o
  -1  -3   3        496.99        473.57         5.59 o
   0  -3   3       1399.59       1515.62        10.88 o
   1  -3   3        274.34        328.25        10.59 o
   2  -3   3        110.67        114.95         3.16 o
   3  -3   3          3.07          4.79         1.11 o
   4  -3   3         12.88         10.97         1.87 o
   5  -3   3        176.84        156.52         7.77 o
   6  -3   3         21.18         22.33         1.96 o
   7  -3   3          0.06          0.54         0.49 o
  -8  -2   3          5.61          7.10         1.29 o
  -7  -2   3          6.66          7.53         1.66 o
  -6  -2   3        114.67        116.64         6.67 o
  -5  -2   3         64.69         48.24         3.85 o
  -4  -2   3          0.12         -0.01         0.32 o
  -3  -2   3        141.74        118.80        19.71 o
  -2  -2   3        353.80        345.37         5.81 o
  -1  -2   3         87.13         89.15         1.67 o
   0  -2   3          0.67          1.40         0.21 o
   1  -2   3         12.03         15.75         0.74 o
   2  -2   3         38.74         41.17         1.88 o
   3  -2   3         40.77         35.50         2.08 o
   4  -2   3         22.67         22.65         2.65 o
   5  -2   3        203.74        203.80         6.15 o
   6  -2   3          6.81          6.20         1.46 o
   7  -2   3          0.92          1.13         0.78 o
  -8  -1   3         11.85         13.22         1.87 o
  -7  -1   3          1.45          1.49         0.68 o
  -6  -1   3         19.29         22.66         2.88 o
  -5  -1   3         35.66         34.37         3.13 o
  -4  -1   3          1.20          0.88         0.44 o
  -3  -1   3         52.28         56.83         4.64 o
  -2  -1   3        496.40        457.42        17.78 o
  -1  -1   3       1376.53       1222.26        32.13 o
   0  -1   3        999.02       1096.66        16.36 o
   1  -1   3         43.31         48.75         1.37 o
   2  -1   3        138.91        147.51         2.97 o
   3  -1   3        128.48        114.89         3.78 o
   4  -1   3         31.84         27.52         2.10 o
   5  -1   3        112.77        101.38         4.27 o
   6  -1   3         17.80         18.30         1.70 o
   7  -1   3         10.21         11.39         1.01 o
  -8   0   3          0.02         -0.15         0.39 o
  -7   0   3          2.06          1.73         0.88 o
  -6   0   3         28.81         32.62         2.38 o
  -5   0   3         77.71         74.92         3.24 o
  -4   0   3        182.39        157.18         5.76 o
  -3   0   3         63.43         64.76         2.06 o
  -2   0   3         72.07         75.43         4.04 o
  -1   0   3       2034.66       1984.19        44.67 o
   0   0   3        243.39        265.18         1.91 o
   1   0   3         84.86         78.23         1.75 o
   2   0   3         92.40         89.44         2.87 o
   3   0   3        113.98        115.15         7.22 o
   4   0   3         93.24         96.37         5.92 o
   5   0   3         10.39         10.54         1.34 o
   6   0   3          5.18          3.80         1.44 o
   7   0   3         14.14         18.41         1.67 o
  -8   1   3          0.67          1.01         0.58 o
  -7   1   3          0.05          0.41         0.36 o
  -6   1   3        152.83        145.18         6.97 o
  -5   1   3         53.44         55.24         3.86 o
  -4   1   3        372.91        341.99         6.25 o
  -3   1   3         17.22         14.64         1.00 o
  -2   1   3       1742.04       1675.10        15.81 o
  -1   1   3       1741.61       1712.78        14.45 o
   0   1   3          3.22          3.90         0.39 o
   1   1   3        579.55        629.59        16.49 o
   2   1   3          5.85          8.94         1.48 o
   3   1   3        170.90        186.96         7.70 o
   4   1   3         18.14         14.81         1.64 o
   5   1   3         15.13         11.54         1.90 o
   6   1   3         21.77         22.60         2.55 o
  -8   2   3          5.55          4.94         0.84 o
  -7   2   3          0.21         -0.10         0.98 o
  -6   2   3          5.40          5.88         0.98 o
  -5   2   3          3.43          4.94         0.83 o
  -4   2   3          8.67         14.71         1.91 o
  -3   2   3        473.44        458.43        13.48 o
  -2   2   3       1148.04       1201.54        13.73 o
  -1   2   3        190.45        195.58         5.34 o
   0   2   3        237.06        265.09         5.71 o
   1   2   3        117.91        126.51         3.41 o
   2   2   3         10.44          6.10         1.33 o
   3   2   3          1.49          1.18         0.68 o
   4   2   3         25.04         17.66         2.08 o
   5   2   3          6.72          5.61         1.43 o
   6   2   3          3.83          7.42         2.60 o
  -8   3   3          5.03          5.44         0.86 o
  -7   3   3         21.16         22.20         2.69 o
  -6   3   3          0.14          0.39         0.41 o
  -5   3   3        205.85        171.67         7.45 o
  -4   3   3        140.50        158.96         6.48 o
  -3   3   3        298.81        220.25         7.26 o
  -2   3   3          8.55          6.25         1.10 o
  -1   3   3         38.84         45.49         2.16 o
   0   3   3        356.16        395.34        18.78 o
   1   3   3         41.29         46.47         2.35 o
   2   3   3          0.65          0.87         0.53 o
   3   3   3          1.18          3.31         1.12 o
   4   3   3         83.32         73.95         5.24 o
   5   3   3          3.41          3.18         2.23 o
   6   3   3         17.36         20.41         1.89 o
  -8   4   3         28.05         29.78         3.03 o
  -7   4   3         57.14         54.42         4.35 o
  -6   4   3        112.24        109.65         6.38 o
  -5   4   3         58.66         65.43         4.99 o
  -4   4   3         17.38         16.48         2.33 o
  -3   4   3         10.65          9.30         1.59 o
  -2   4   3        129.58        143.08         6.46 o
  -1   4   3        120.71        126.39         3.98 o
   0   4   3        138.16        139.05         4.27 o
   1   4   3         11.90         12.36         1.33 o
   2   4   3         42.58         44.65         3.92 o
   3   4   3          0.07          0.04         0.22 o
   4   4   3          1.78          6.57         4.19 o
   5   4   3         29.63         32.09         5.25 o
  -8   5   3          0.00         -0.62         0.62 o
  -7   5   3          8.79          7.64         1.66 o
  -6   5   3         88.27         81.73         5.68 o
  -5   5   3          1.43          0.60         0.39 o
  -4   5   3          1.13          1.11         0.60 o
  -3   5   3         38.08         29.86         3.37 o
  -2   5   3        301.30        336.30        17.64 o
  -1   5   3          4.96          4.20         0.79 o
   0   5   3         57.82         52.81         2.85 o
   1   5   3          2.78          1.89         0.53 o
   2   5   3        119.77        117.07         3.95 o
   3   5   3         97.86         90.26         3.35 o
   4   5   3        165.07        161.30         7.32 o
   5   5   3        104.78        128.65         5.13 o
  -8   6   3          9.02          8.77         1.47 o
  -7   6   3          1.71          1.74         0.84 o
  -6   6   3         12.74         12.35         2.25 o
  -5   6   3         14.80         12.80         1.57 o
  -4   6   3          8.47          8.00         1.50 o
  -3   6   3         23.00         21.03         3.01 o
  -2   6   3          0.37          1.61         0.84 o
  -1   6   3          0.02          0.03         0.34 o
   0   6   3        130.34        146.00         7.65 o
   1   6   3        319.01        313.91         6.39 o
   2   6   3        109.65        104.20         4.57 o
   3   6   3        330.97        326.49         7.66 o
   4   6   3          1.57          2.76         0.93 o
  -8   7   3          3.25          4.68         0.91 o
  -7   7   3          0.65          0.79         0.50 o
  -6   7   3          7.04          9.46         1.90 o
  -5   7   3          2.00          2.14         0.69 o
  -4   7   3         78.28         73.37         6.13 o
  -3   7   3         89.07         96.23         6.25 o
  -2   7   3        558.74        517.41        14.36 o
  -1   7   3        881.19        950.58        47.43 o
   0   7   3        295.53        317.78        11.64 o
   1   7   3        558.29        558.11        15.56 o
   2   7   3          0.89          0.24         0.46 o
   3   7   3         83.98        101.42         5.34 o
  -7   8   3          7.16          8.25         0.94 o
  -6   8   3         28.56         26.96         3.01 o
  -5   8   3         83.55         94.32         4.16 o
  -4   8   3        236.23        236.16        10.61 o
  -3   8   3        379.63        360.09        12.59 o
  -2   8   3         27.14         25.62         3.29 o
  -1   8   3        169.31        170.90        11.01 o
   0   8   3         27.05         28.43         3.41 o
   1   8   3         15.84         18.03         2.65 o
   2   8   3          0.24          0.59         0.58 o
   3   8   3          8.96         11.70         1.43 o
  -6   9   3        141.03        151.84         6.03 o
  -5   9   3        138.17        151.65         4.74 o
  -4   9   3          2.02          2.00         0.96 o
  -3   9   3        149.39        150.98         7.72 o
  -2   9   3          0.02         -0.27         0.60 o
  -1   9   3         33.08         36.62         2.45 o
   0   9   3          0.42          0.25         0.53 o
   1   9   3          0.45         -0.01         0.43 o
   2   9   3          7.66         11.06         1.41 o
  -5  10   3         36.66         40.32         2.87 o
  -4  10   3          0.13          0.30         0.44 o
  -3  10   3          0.23          0.23         0.47 o
  -2  10   3         14.79         15.57         2.08 o
  -1  10   3          0.45          0.16         0.22 o
   0  10   3          1.99          1.81         0.59 o
  -3  11   3          4.69          4.05         0.81 o
   0 -12   4          7.38          8.77         1.18 o
   1 -12   4          7.37          9.23         1.20 o
  -2 -11   4          7.54         11.29         1.55 o
  -1 -11   4          0.26          0.26         0.45 o
   0 -11   4          6.07          7.19         1.45 o
   1 -11   4          1.87          2.86         0.91 o
   2 -11   4         15.34         15.19         1.34 o
   3 -11   4         19.73         20.35         2.19 o
   4 -11   4          3.02          2.85         0.74 o
  -3 -10   4         10.14         11.70         1.40 o
  -2 -10   4          3.00          3.90         0.77 o
  -1 -10   4          6.26          4.42         1.33 o
   0 -10   4         29.37         26.94         3.21 o
   1 -10   4         16.01         18.74         1.81 o
   2 -10   4          6.76          5.84         1.42 o
   3 -10   4         14.27         14.39         2.24 o
   4 -10   4         19.19         20.20         2.38 o
   5 -10   4          0.44          0.47         0.40 o
  -4  -9   4          1.29          0.08         0.39 o
  -3  -9   4         13.54         15.74         1.65 o
  -2  -9   4         56.94         45.81         4.02 o
  -1  -9   4          0.50          0.27         0.83 o
   0  -9   4          0.04          0.09         0.33 o
   1  -9   4         27.28         25.70         2.23 o
   2  -9   4          3.11          2.60         0.97 o
   3  -9   4         24.07         19.01         2.77 o
   4  -9   4         35.91         33.46         3.40 o
   5  -9   4          0.05         -0.24         0.48 o
  -5  -8   4          0.79          1.05         0.57 o
  -4  -8   4          2.57          2.46         0.93 o
  -3  -8   4          0.10          0.18         0.36 o
  -2  -8   4         20.09         14.80         2.32 o
  -1  -8   4         14.29         14.18         2.20 o
   0  -8   4         61.17         62.31         4.77 o
   1  -8   4         64.87         64.53         3.46 o
   2  -8   4        415.26        429.21        13.27 o
   3  -8   4         49.04         43.98         4.23 o
   4  -8   4         17.53         17.34         2.19 o
   5  -8   4          1.52          2.05         0.57 o
   6  -8   4          9.72          8.31         1.27 o
  -6  -7   4          0.41          0.49         0.23 o
  -5  -7   4         12.79         15.70         2.21 o
  -4  -7   4          3.04          2.42         0.65 o
  -3  -7   4          1.00          0.36         0.63 o
  -2  -7   4          5.30          4.00         0.68 o
  -1  -7   4          0.01          0.13         0.36 o
   0  -7   4         22.43         19.04         2.82 o
   1  -7   4        345.25        401.55        13.00 o
   2  -7   4         39.56         38.48         3.90 o
   3  -7   4          2.23          2.61         1.06 o
   4  -7   4          8.14          9.25         1.91 o
   5  -7   4          0.76          0.72         0.56 o
   6  -7   4         10.13          9.33         1.57 o
  -6  -6   4          0.18          0.13         0.19 o
  -5  -6   4         38.03         36.27         2.07 o
  -4  -6   4         22.49         19.30         1.53 o
  -3  -6   4          2.22          2.21         0.93 o
  -2  -6   4          0.43          0.26         0.58 o
  -1  -6   4        137.52        129.30         5.02 o
   0  -6   4         55.69         56.75         8.84 o
   1  -6   4         70.28         63.41         8.53 o
   2  -6   4        114.80        123.39         6.74 o
   3  -6   4         87.87         94.76         6.36 o
   4  -6   4         19.15         16.72         1.75 o
   5  -6   4         49.67         47.22         4.25 o
   6  -6   4          0.39          0.87         0.54 o
   7  -6   4          1.42          0.87         0.34 o
  -6  -5   4         17.00         16.78         1.67 o
  -5  -5   4         59.94         53.96         2.57 o
  -4  -5   4         59.59         53.03         2.12 o
  -3  -5   4         69.44         71.70         3.40 o
  -2  -5   4         59.96         52.77         2.76 o
  -1  -5   4         92.62        121.46         9.43 o
   0  -5   4          0.81          0.38         0.16 o
   1  -5   4        160.71        177.46         4.79 o
   2  -5   4         75.92         80.48         5.33 o
   3  -5   4         17.14         18.69         2.71 o
   4  -5   4          5.56          4.20         1.30 o
   5  -5   4         24.90         27.13         3.31 o
   6  -5   4          1.49          1.06         0.72 o
   7  -5   4         41.75         47.28         2.73 o
  -7  -4   4          0.01         -0.01         0.27 o
  -6  -4   4          0.06          0.19         0.18 o
  -5  -4   4         42.76         40.24         3.84 o
  -4  -4   4        166.91        154.22         7.03 o
  -3  -4   4        355.59        390.83         7.41 o
  -2  -4   4          4.49          5.35         0.82 o
  -1  -4   4         87.77         95.46         2.62 o
   0  -4   4         57.10         63.07         1.94 o
   1  -4   4          0.30          0.40         0.39 o
   2  -4   4         32.31         44.10         3.65 o
   3  -4   4        245.21        250.83         9.20 o
   4  -4   4          0.36          0.13         0.39 o
   5  -4   4         35.60         35.92         3.80 o
   6  -4   4          3.99          3.45         0.75 o
   7  -4   4          2.71          3.63         0.77 o
  -8  -3   4          0.69          1.03         0.49 o
  -7  -3   4          8.08          7.96         1.13 o
  -6  -3   4         31.86         31.23         3.51 o
  -5  -3   4         14.38         12.37         1.99 o
  -4  -3   4          0.35          0.68         0.45 o
  -3  -3   4         98.70         92.51         3.20 o
  -2  -3   4          9.22         12.74         1.52 o
  -1  -3   4         78.38         76.15         3.27 o
   0  -3   4          8.30         12.08         1.04 o
   1  -3   4       1810.40       2017.60        27.99 o
   2  -3   4          6.38          7.44         1.37 o
   3  -3   4         78.64         83.91         5.10 o
   4  -3   4         15.19         13.77         2.19 o
   5  -3   4          3.94          2.60         0.74 o
   6  -3   4         11.55         10.73         1.27 o
   7  -3   4          0.75          0.58         0.44 o
  -8  -2   4          9.97          9.31         1.00 o
  -7  -2   4          0.00          0.12         0.52 o
  -6  -2   4          0.04          0.59         0.61 o
  -5  -2   4         27.07         24.49         2.74 o
  -4  -2   4          0.27          1.63         0.65 o
  -3  -2   4        225.25        224.10        22.18 o
  -2  -2   4         22.19         26.68         1.14 o
  -1  -2   4        543.68        547.57         3.91 o
   0  -2   4         65.81         72.56         2.60 o
   1  -2   4        171.43        171.22         3.65 o
   2  -2   4         55.30         66.77         2.16 o
   3  -2   4         45.62         40.67         2.34 o
   4  -2   4          7.16          6.58         1.47 o
   5  -2   4         79.72         81.16         3.87 o
   6  -2   4         33.21         32.85         2.99 o
  -8  -1   4          0.23          0.62         0.50 o
  -7  -1   4          0.35          0.28         0.34 o
  -6  -1   4          3.81          2.82         0.72 o
  -5  -1   4        145.38        131.91         6.27 o
  -4  -1   4         56.32         44.40         3.17 o
  -3  -1   4        193.55        198.98         5.70 o
  -2  -1   4        207.39        224.45        15.15 o
  -1  -1   4         15.00         12.87         0.97 o
   0  -1   4        146.31        164.98         2.69 o
   1  -1   4        139.90        152.90         2.73 o
   2  -1   4         43.15         47.94         2.35 o
   3  -1   4          7.57          5.94         1.38 o
   4  -1   4        144.71        131.96         4.91 o
   5  -1   4          1.32          2.41         1.03 o
   6  -1   4         14.54         14.59         1.95 o
  -8   0   4          3.92          3.42         1.01 o
  -7   0   4          4.00          4.42         0.89 o
  -6   0   4         29.75         32.34         2.67 o
  -5   0   4          5.95          5.44         0.90 o
  -4   0   4         30.02         28.15         2.51 o
  -3   0   4         58.87         64.65         2.29 o
  -2   0   4        107.86        108.38         6.68 o
  -1   0   4         13.05         12.50         0.74 o
   0   0   4         43.60         56.41         4.98 o
   1   0   4         88.17         79.54         2.41 o
   2   0   4        159.36        170.38         6.63 o
   3   0   4        185.83        186.44         7.85 o
   4   0   4          2.34          1.57         0.51 o
   5   0   4        129.81        130.97         7.03 o
   6   0   4          9.73         11.19         1.67 o
  -8   1   4         14.94         15.71         1.48 o
  -7   1   4          3.83          3.15         0.79 o
  -6   1   4         43.90         44.39         3.06 o
  -5   1   4        120.07        135.84         6.36 o
  -4   1   4        143.16        111.04         5.23 o
  -3   1   4       1105.04       1070.94        32.20 o
  -2   1   4          7.12         10.15         3.09 o
  -1   1   4          0.73          0.29         0.18 o
   0   1   4        755.23        806.44        12.68 o
   1   1   4        155.14        177.88         6.52 o
   2   1   4          8.50          4.80         1.20 o
   3   1   4        377.04        374.82        11.64 o
   4   1   4         28.78         30.51         2.42 o
   5   1   4         54.43         53.07         4.29 o
   6   1   4         16.00         20.48         2.22 o
  -8   2   4          8.43          8.20         1.08 o
  -7   2   4         19.76         22.71         3.08 o
  -6   2   4         23.84         26.85         3.06 o
  -5   2   4         68.81         68.81         4.72 o
  -4   2   4        169.12        178.97         7.10 o
  -3   2   4        243.75        262.19         5.30 o
  -2   2   4        273.60        283.09         6.79 o
  -1   2   4       1134.23       1301.70        23.19 o
   0   2   4        130.45        121.89         5.30 o
   1   2   4       2007.06       2151.87        25.11 o
   2   2   4        112.31        105.17         5.85 o
   3   2   4         70.93         74.66         3.64 o
   4   2   4         57.11         57.43         4.17 o
   5   2   4          6.39          7.68         1.11 o
   6   2   4         19.82         29.36         2.33 o
  -8   3   4         13.24         13.74         2.12 o
  -7   3   4          4.71          4.39         0.91 o
  -6   3   4          7.60          5.56         1.40 o
  -5   3   4         29.04         31.84         3.23 o
  -4   3   4        182.84        170.89         7.08 o
  -3   3   4        860.55        881.75        15.10 o
  -2   3   4         72.80         81.67         4.46 o
  -1   3   4       1449.16       1576.11        33.63 o
   0   3   4         41.71         42.61         2.82 o
   1   3   4          6.63          8.04         1.63 o
   2   3   4         97.79        126.85         6.76 o
   3   3   4          5.40          5.16         0.65 o
   4   3   4         47.82         42.98         2.78 o
   5   3   4          3.75          3.54         1.84 o
  -8   4   4          1.81          2.42         0.94 o
  -7   4   4         41.52         38.96         2.76 o
  -6   4   4         10.08          9.75         1.96 o
  -5   4   4        505.77        519.24        14.26 o
  -4   4   4         57.00         60.24         4.48 o
  -3   4   4        222.27        214.21         8.37 o
  -2   4   4         31.81         34.42         2.26 o
  -1   4   4         45.72         55.84         2.85 o
   0   4   4         47.41         53.02         5.83 o
   1   4   4         48.71         54.63         4.33 o
   2   4   4         34.88         34.31         1.74 o
   3   4   4          7.25          9.18         1.08 o
   4   4   4          3.08          1.71         3.00 o
   5   4   4          2.07          2.07         0.65 o
  -8   5   4          1.36          1.23         0.63 o
  -7   5   4         91.25         88.97         4.11 o
  -6   5   4          0.11          0.29         0.32 o
  -5   5   4          6.42          5.11         1.01 o
  -4   5   4          9.92         11.46         2.17 o
  -3   5   4        146.18        141.20        10.47 o
  -2   5   4         35.88         42.20         2.70 o
  -1   5   4          9.65         11.76         1.41 o
   0   5   4        209.51        228.78         8.90 o
   1   5   4         42.85         40.40         2.21 o
   2   5   4          1.14          1.76         0.54 o
   3   5   4         17.51         18.41         1.47 o
   4   5   4          8.11         10.85         1.71 o
  -8   6   4          2.42          2.86         0.86 o
  -7   6   4          1.26          1.06         0.44 o
  -6   6   4          1.11          1.39         0.78 o
  -5   6   4         54.67         49.40         4.29 o
  -4   6   4          0.00          0.38         2.01 o
  -3   6   4         38.00         38.08         4.09 o
  -2   6   4         36.65         33.83         3.77 o
  -1   6   4         63.69         63.46         5.04 o
   0   6   4        177.64        178.37         8.53 o
   1   6   4         46.30         48.09         4.46 o
   2   6   4          3.24          3.90         0.91 o
   3   6   4         34.11         32.59         3.09 o
  -7   7   4          0.88          1.42         0.48 o
  -6   7   4         10.82         14.78         2.34 o
  -5   7   4         54.38         49.75         3.13 o
  -4   7   4         17.63         14.83         1.70 o
  -3   7   4         37.20         31.56         3.67 o
  -2   7   4         15.25         14.73         2.48 o
  -1   7   4         15.41         15.51         1.72 o
   0   7   4        182.39        183.64         8.76 o
   1   7   4         90.78         95.71         6.17 o
   2   7   4         14.36         16.23         2.34 o
   3   7   4          0.08         -0.23         0.27 o
  -7   8   4          2.96          3.33         0.86 o
  -6   8   4         18.28         19.29         2.39 o
  -5   8   4          0.30          0.42         0.27 o
  -4   8   4          4.73          5.02         1.50 o
  -3   8   4         22.86         18.92         2.84 o
  -2   8   4         41.97         37.98         3.92 o
  -1   8   4        108.58        117.33         4.58 o
   0   8   4         26.15         28.41         3.24 o
   1   8   4          0.71          0.84         0.53 o
   2   8   4          4.88          6.01         1.16 o
  -6   9   4         18.56         18.99         1.91 o
  -5   9   4         14.10         13.60         1.30 o
  -4   9   4         13.43         17.53         2.51 o
  -3   9   4          2.36          3.02         1.07 o
  -2   9   4          1.96          2.38         0.96 o
  -1   9   4         13.15         12.16         1.79 o
   0   9   4          0.38          0.00         0.31 o
   1   9   4          0.93          1.38         0.53 o
  -4  10   4          2.41          2.35         0.49 o
  -3  10   4          1.43          1.68         0.66 o
  -2  10   4         10.27         10.69         1.46 o
  -2 -11   5          3.47          3.26         0.87 o
  -1 -11   5          6.02          6.79         1.34 o
   0 -11   5          0.00          0.13         0.34 o
   1 -11   5          3.97          5.43         1.07 o
   2 -11   5          0.49         -0.05         0.26 o
   3 -11   5          0.02          0.03         0.21 o
  -3 -10   5         11.97         13.97         1.44 o
  -2 -10   5          2.64          1.09         0.38 o
  -1 -10   5          0.48          1.43         0.76 o
   0 -10   5          1.02          0.39         0.37 o
   1 -10   5          4.50          4.10         0.81 o
   2 -10   5          9.50          7.90         1.62 o
   3 -10   5          1.77          1.65         0.84 o
   4 -10   5         28.55         31.99         2.72 o
  -4  -9   5          0.00          0.16         0.40 o
  -3  -9   5          0.87          0.84         0.56 o
  -2  -9   5          4.26          2.90         1.04 o
  -1  -9   5         23.39         20.63         2.63 o
   0  -9   5         15.36         15.52         1.72 o
   1  -9   5          5.30          4.19         1.28 o
   2  -9   5          2.46          3.85         1.26 o
   3  -9   5         16.41         20.15         2.75 o
   4  -9   5         13.76         14.15         2.09 o
   5  -9   5          2.52          2.98         0.71 o
  -5  -8   5          1.11          0.99         0.58 o
  -4  -8   5          9.86          9.04         1.79 o
  -3  -8   5          9.78          7.84         1.72 o
  -2  -8   5         71.69         55.39         4.53 o
  -1  -8   5         40.49         40.13         3.72 o
   0  -8   5         94.39         90.79         5.93 o
   1  -8   5         99.20         99.45         6.37 o
   2  -8   5        235.54        202.09         9.16 o
   3  -8   5         24.84         20.16         2.85 o
   4  -8   5         46.55         48.37         2.78 o
   5  -8   5          0.01         -0.09         0.29 o
  -6  -7   5          0.85          0.70         0.35 o
  -5  -7   5          0.43          0.39         0.32 o
  -4  -7   5          6.87          4.61         0.91 o
  -3  -7   5        100.19         86.13         4.04 o
  -2  -7   5         23.86         24.56         2.05 o
  -1  -7   5        148.06        135.13         7.42 o
   0  -7   5         44.65         52.37         3.80 o
   1  -7   5          1.29          1.66         0.78 o
   2  -7   5         39.12         38.99         2.76 o
   3  -7   5          4.27          4.97         0.96 o
   4  -7   5         61.49         60.60         3.26 o
   5  -7   5          0.21          0.00         0.30 o
   6  -7   5          0.05         -0.12         0.25 o
  -6  -6   5         50.11         49.01         2.50 o
  -5  -6   5         74.23         71.04         3.55 o
  -4  -6   5        119.86        110.50         6.11 o
  -3  -6   5          1.07          0.94         0.44 o
  -2  -6   5        155.73        150.73         6.57 o
  -1  -6   5         72.96         70.48         3.83 o
   0  -6   5         44.00         45.00         4.58 o
   1  -6   5          0.20          0.07         0.23 o
   2  -6   5         12.84         15.30         2.39 o
   3  -6   5          3.58          3.86         0.83 o
   4  -6   5         45.75         40.50         4.02 o
   5  -6   5          3.60          2.86         1.04 o
   6  -6   5          6.33          6.71         1.25 o
  -7  -5   5         38.27         42.14         2.90 o
  -6  -5   5         12.63         12.58         1.48 o
  -5  -5   5         48.80         45.41         2.38 o
  -4  -5   5          7.17          7.53         0.80 o
  -3  -5   5          0.00         -0.29         0.36 o
  -2  -5   5        364.84        367.38         7.53 o
  -1  -5   5        137.61        136.93         4.10 o
   0  -5   5          2.08          2.96         0.69 o
   1  -5   5         66.09         68.69         3.12 o
   2  -5   5        135.99        148.58         7.32 o
   3  -5   5         13.72         11.43         1.22 o
   4  -5   5          8.64         10.00         2.06 o
   5  -5   5          8.71          7.95         1.74 o
   6  -5   5         17.04         15.61         1.38 o
  -7  -4   5         87.14         95.52         3.96 o
  -6  -4   5         36.45         34.63         2.55 o
  -5  -4   5          0.63          0.41         0.45 o
  -4  -4   5         36.83         35.60         3.27 o
  -3  -4   5         29.93         28.27         1.96 o
  -2  -4   5        250.32        218.49         8.89 o
  -1  -4   5        149.24        183.92         4.91 o
   0  -4   5        126.08        132.29         3.41 o
   1  -4   5         84.71         91.46         5.54 o
   2  -4   5         27.90         31.02         4.22 o
   3  -4   5         61.57         76.81         5.42 o
   4  -4   5         98.33        101.86         5.69 o
   5  -4   5         14.18         13.45         2.24 o
   6  -4   5         38.46         39.22         2.16 o
  -8  -3   5          5.75          5.00         0.68 o
  -7  -3   5         35.02         36.33         3.47 o
  -6  -3   5          6.15          5.72         1.47 o
  -5  -3   5        115.96         99.06         8.62 o
  -4  -3   5         45.21         50.03         3.71 o
  -3  -3   5        578.46        582.15        63.31 o
  -2  -3   5          0.06          0.47         0.30 o
  -1  -3   5        305.22        391.66         9.94 o
   0  -3   5        625.42        710.76         9.23 o
   1  -3   5        137.31        186.43         7.53 o
   2  -3   5        718.41        852.68        14.85 o
   3  -3   5          3.79          4.47         1.23 o
   4  -3   5        141.37        134.75         5.05 o
   5  -3   5          7.12          8.43         1.25 o
   6  -3   5          2.10          2.57         0.52 o
  -8  -2   5          0.01          0.00         0.23 o
  -7  -2   5         44.11         45.06         3.99 o
  -6  -2   5          4.38          4.47         1.33 o
  -5  -2   5        187.32        151.25         6.83 o
  -4  -2   5          0.22          0.14         0.22 o
  -3  -2   5        368.19        394.04         6.45 o
  -2  -2   5       1124.58       1159.71        15.11 o
  -1  -2   5        551.90        542.04        25.17 o
   0  -2   5        966.89       1044.35         8.89 o
   1  -2   5          7.59          9.72         0.84 o
   2  -2   5         40.30         45.70         5.73 o
   3  -2   5        111.84        112.72         5.89 o
   4  -2   5        137.64        135.13         5.06 o
   5  -2   5          5.27          6.25         1.04 o
   6  -2   5          2.35          0.13         0.63 o
  -8  -1   5         11.88         14.69         1.96 o
  -7  -1   5         59.25         71.02         6.10 o
  -6  -1   5         27.62         31.39         2.58 o
  -5  -1   5        197.64        186.24         7.55 o
  -4  -1   5        452.16        445.15        10.26 o
  -3  -1   5          0.05          0.58         1.74 o
  -2  -1   5       1004.90        939.99        31.10 o
  -1  -1   5         67.87         70.53         2.17 o
   0  -1   5          7.20          7.82         0.70 o
   1  -1   5         10.37         12.90         0.93 o
   2  -1   5        220.80        204.96         7.58 o
   3  -1   5         89.46         87.49         5.41 o
   4  -1   5          9.94          9.37         1.33 o
   5  -1   5          0.08          1.10         0.82 o
   6  -1   5          0.24         -0.75         0.75 o
  -8   0   5         21.08         24.83         1.82 o
  -7   0   5         91.92         96.22         4.58 o
  -6   0   5         68.36         78.50         5.56 o
  -5   0   5          1.00          1.59         0.71 o
  -4   0   5        551.35        437.49        10.93 o
  -3   0   5        121.23        105.20        10.77 o
  -2   0   5         50.09         53.31         2.17 o
  -1   0   5         12.22         11.70         0.62 o
   0   0   5         61.56         61.14         2.49 o
   1   0   5         32.17         40.93         1.69 o
   2   0   5         32.92         31.53         3.12 o
   3   0   5         85.24         82.12         5.47 o
   4   0   5          0.01         -0.36         0.47 o
   5   0   5         15.42         11.61         1.81 o
   6   0   5          9.55         14.37         1.69 o
  -8   1   5         19.54         20.27         2.51 o
  -7   1   5         23.51         26.67         3.31 o
  -6   1   5        142.97        117.28         6.89 o
  -5   1   5         43.64         38.95         3.68 o
  -4   1   5         93.98         96.38         5.24 o
  -3   1   5        815.47        795.39        99.03 o
  -2   1   5         50.12         58.62         3.39 o
  -1   1   5        101.97        120.87         5.39 o
   0   1   5         16.54         17.05         2.05 o
   1   1   5          6.75          5.49         1.31 o
   2   1   5          0.97          1.02         0.63 o
   3   1   5         70.57         64.37         2.79 o
   4   1   5          0.08         -0.10         0.38 o
   5   1   5          0.75         -0.35         0.71 o
   6   1   5          0.05          2.72         0.79 o
  -8   2   5         44.77         48.01         3.97 o
  -7   2   5          1.01          1.04         0.81 o
  -6   2   5         15.61         16.43         1.80 o
  -5   2   5          1.41          1.58         0.75 o
  -4   2   5        412.98        437.17        26.20 o
  -3   2   5        770.12        761.60        13.25 o
  -2   2   5         57.92         76.81         3.99 o
  -1   2   5         25.53         28.73         2.81 o
   0   2   5          1.54          0.67         0.47 o
   1   2   5          0.34          0.36         0.35 o
   2   2   5         21.40         26.89         3.15 o
   3   2   5          0.01          0.07         0.17 o
   4   2   5         15.54         14.33         1.53 o
   5   2   5          0.00          5.48         1.54 o
  -8   3   5          9.28          8.82         1.73 o
  -7   3   5         10.40          9.63         1.36 o
  -6   3   5         40.27         35.75         2.68 o
  -5   3   5         25.80         30.82         3.35 o
  -4   3   5         39.71         40.43         2.38 o
  -3   3   5        232.27        250.40         7.92 o
  -2   3   5        194.54        228.06        15.99 o
  -1   3   5          0.07         -0.29         0.48 o
   0   3   5         47.58         53.30         4.14 o
   1   3   5          3.22          4.05         1.22 o
   2   3   5         63.25         53.79         1.93 o
   3   3   5          1.34          0.37         0.24 o
   4   3   5          0.06          0.82         1.99 o
   5   3   5          0.50          5.35         1.22 o
  -8   4   5         17.38         20.43         2.52 o
  -7   4   5          1.78          1.36         0.51 o
  -6   4   5          9.06          8.97         1.34 o
  -5   4   5         22.35         21.30         2.83 o
  -4   4   5         84.67         88.97         5.44 o
  -3   4   5          0.01          0.58         1.47 o
  -2   4   5         23.22         24.98         2.04 o
  -1   4   5         18.23         20.45         2.69 o
   0   4   5         23.44         22.79         2.86 o
   1   4   5         23.63         23.73         1.70 o
   2   4   5         31.78         25.24         1.50 o
   3   4   5          4.63          3.99         0.72 o
   4   4   5          0.71          4.75         1.87 o
  -8   5   5         26.76         29.20         2.80 o
  -7   5   5         11.40         12.26         1.50 o
  -6   5   5         19.53         21.82         2.08 o
  -5   5   5          9.66          9.69         1.39 o
  -4   5   5         31.77         24.06         1.86 o
  -3   5   5         26.18         28.13         2.40 o
  -2   5   5         16.74         21.22         2.01 o
  -1   5   5         28.79         27.01         3.16 o
   0   5   5          1.16          0.32         0.60 o
   1   5   5         18.20         18.89         1.91 o
   2   5   5         55.51         52.44         3.13 o
   3   5   5          5.68          5.02         1.15 o
  -8   6   5          1.65          1.90         0.66 o
  -7   6   5          6.20          5.80         0.96 o
  -6   6   5          0.10          0.47         0.36 o
  -5   6   5         31.52         28.89         2.43 o
  -4   6   5        105.13        106.92         3.98 o
  -3   6   5         20.87         24.94         2.26 o
  -2   6   5          0.04          0.61         0.30 o
  -1   6   5         27.16         26.07         3.23 o
   0   6   5         21.81         18.56         2.76 o
   1   6   5          2.49          2.26         0.62 o
   2   6   5          2.31          1.71         0.80 o
   3   6   5          4.34          3.73         0.89 o
  -7   7   5          9.70         10.58         1.68 o
  -6   7   5          3.48          3.38         0.99 o
  -5   7   5          0.77          0.71         0.26 o
  -4   7   5         67.58         57.55         4.99 o
  -3   7   5         24.24         19.24         2.92 o
  -2   7   5         86.26         82.11         5.73 o
  -1   7   5          2.36          3.15         1.13 o
   0   7   5         48.84         50.51         4.39 o
   1   7   5         21.86         19.94         2.62 o
   2   7   5          4.87          6.33         1.26 o
  -6   8   5          4.93          5.84         1.23 o
  -5   8   5         22.95         21.40         1.45 o
  -4   8   5          0.22         -0.19         0.52 o
  -3   8   5         39.89         42.98         4.08 o
  -2   8   5          3.58          4.48         1.31 o
  -1   8   5         59.18         65.68         4.54 o
   0   8   5          8.46          8.36         1.61 o
   1   8   5         10.47         13.98         1.84 o
  -6   9   5          0.06          0.04         0.19 o
  -5   9   5         15.23         16.37         1.71 o
  -4   9   5          1.73          2.79         0.62 o
  -3   9   5         17.10         19.67         2.36 o
  -2   9   5          2.38          2.38         0.74 o
  -1   9   5          1.34          1.47         0.58 o
   0   9   5          5.44          7.84         1.13 o
  -3  10   5          4.76          4.31         0.82 o
  -2 -11   6          1.18          2.06         0.66 o
  -1 -11   6          1.40          1.92         0.71 o
   0 -11   6         12.05         17.85         1.93 o
   1 -11   6          0.60          0.99         0.50 o
   2 -11   6          0.12          0.05         0.27 o
   3 -11   6          3.39          2.85         0.67 o
  -3 -10   6          0.85          0.80         0.34 o
  -2 -10   6         12.30         14.03         1.41 o
  -1 -10   6          0.64          0.42         0.46 o
   0 -10   6          0.16         -0.26         0.30 o
   1 -10   6         10.68         10.72         1.90 o
   2 -10   6          6.98          8.76         1.69 o
   3 -10   6          9.74         10.33         1.67 o
   4 -10   6         11.05         10.83         1.35 o
  -4  -9   6          1.26          1.61         0.72 o
  -3  -9   6         19.68         16.96         2.36 o
  -2  -9   6          0.65          0.51         0.53 o
  -1  -9   6         17.32         16.09         1.76 o
   0  -9   6         58.12         60.03         3.67 o
   1  -9   6         59.23         55.51         4.70 o
   2  -9   6         89.67         83.28         5.64 o
   3  -9   6          5.11          6.07         1.47 o
   4  -9   6        216.47        224.96         7.22 o
  -5  -8   6         10.32         11.30         1.64 o
  -4  -8   6          0.76          0.42         0.32 o
  -3  -8   6          1.86          1.56         0.79 o
  -2  -8   6         16.96         17.29         2.52 o
  -1  -8   6         67.21         78.09         5.23 o
   0  -8   6         94.68         88.34         5.95 o
   1  -8   6         22.02         23.35         2.20 o
   2  -8   6        634.30        697.29        16.93 o
   3  -8   6         40.57         37.94         3.71 o
   4  -8   6         86.36         93.57         3.57 o
   5  -8   6         45.99         43.11         2.85 o
  -6  -7   6          6.95          7.02         1.11 o
  -5  -7   6         19.25         18.93         1.73 o
  -4  -7   6         70.65         60.34         3.35 o
  -3  -7   6         88.86         81.93         3.94 o
  -2  -7   6        841.14        787.58        37.61 o
  -1  -7   6         43.27         36.39         3.80 o
   0  -7   6       2250.62       2013.64        25.71 o
   1  -7   6         45.93         53.69         4.67 o
   2  -7   6        173.10        188.87         6.21 o
   3  -7   6         80.29         76.37         3.73 o
   4  -7   6         22.56         21.55         2.69 o
   5  -7   6          1.07          0.41         0.39 o
  -6  -6   6         18.84         18.70         1.55 o
  -5  -6   6         18.12         17.46         1.76 o
  -4  -6   6        751.50        676.87        11.38 o
  -3  -6   6         30.95         31.28         1.94 o
  -2  -6   6        895.29       1056.03        20.50 o
  -1  -6   6         78.41         81.43        12.56 o
   0  -6   6          1.94          2.27         0.52 o
   1  -6   6         90.43        113.89        10.31 o
   2  -6   6          0.45          1.04         0.46 o
   3  -6   6          4.91          4.12         1.25 o
   4  -6   6         18.34         15.10         2.36 o
   5  -6   6          4.97          4.10         1.13 o
   6  -6   6          0.58          0.56         0.36 o
  -7  -5   6          1.69          1.41         0.61 o
  -6  -5   6        641.29        672.08        10.88 o
  -5  -5   6         19.68         18.22         1.49 o
  -4  -5   6        330.94        293.08         7.85 o
  -3  -5   6        160.00        162.20         7.65 o
  -2  -5   6         64.69         66.82         4.88 o
  -1  -5   6         97.94        101.24         4.06 o
   0  -5   6         42.33         35.16         2.01 o
   1  -5   6         16.69         20.03         1.94 o
   2  -5   6         10.62          8.85         1.29 o
   3  -5   6         10.43          7.14         1.67 o
   4  -5   6          0.39          0.17         0.42 o
   5  -5   6         18.77         19.53         2.49 o
   6  -5   6          2.06          1.52         0.53 o
  -7  -4   6          1.29          0.95         0.41 o
  -6  -4   6          2.14          2.46         0.72 o
  -5  -4   6         71.37         72.56         5.16 o
  -4  -4   6         18.30         16.81         2.38 o
  -3  -4   6         18.71         20.23         2.58 o
  -2  -4   6          3.94          9.08         1.62 o
  -1  -4   6         68.62         58.90         2.99 o
   0  -4   6         31.91         32.64         2.66 o
   1  -4   6          6.94         10.63         1.30 o
   2  -4   6          4.27          3.38         0.74 o
   3  -4   6         18.36         18.20         2.47 o
   4  -4   6         46.46         44.38         2.87 o
   5  -4   6          7.79          8.28         1.66 o
   6  -4   6         42.81         47.59         2.72 o
  -8  -3   6          8.39          8.82         1.29 o
  -7  -3   6         84.43         90.23         5.35 o
  -6  -3   6         74.30         74.40         5.23 o
  -5  -3   6         59.40         53.32         3.07 o
  -4  -3   6         12.94         10.74         1.81 o
  -3  -3   6         67.26         64.75         4.39 o
  -2  -3   6         13.45         12.92         1.31 o
  -1  -3   6         82.66        107.41        10.45 o
   0  -3   6         63.30         73.83         2.60 o
   1  -3   6          0.09          0.50         0.61 o
   2  -3   6        134.31        140.09         6.85 o
   3  -3   6          0.80          1.21         0.50 o
   4  -3   6          9.33         11.02         1.46 o
   5  -3   6         10.42          9.15         1.67 o
   6  -3   6          3.17          1.18         0.30 o
  -8  -2   6         15.86         17.74         1.42 o
  -7  -2   6          1.75          1.91         1.44 o
  -6  -2   6          5.98          6.80         1.12 o
  -5  -2   6         17.77         15.94         2.22 o
  -4  -2   6          2.51          1.88         0.66 o
  -3  -2   6         41.19         48.89         3.80 o
  -2  -2   6          3.33          5.79         1.22 o
  -1  -2   6        140.41        125.80         5.56 o
   0  -2   6        534.41        611.91        14.21 o
   1  -2   6         32.53         32.14         2.86 o
   2  -2   6         31.73         38.12         3.25 o
   3  -2   6        103.71         96.14         6.00 o
   4  -2   6         86.45         91.83         4.12 o
   5  -2   6          6.15          6.82         1.50 o
   6  -2   6          1.43          0.59         0.29 o
  -8  -1   6          4.52          4.00         0.96 o
  -7  -1   6         34.37         40.47         3.94 o
  -6  -1   6          0.53          0.59         0.55 o
  -5  -1   6          8.11          9.19         1.50 o
  -4  -1   6         42.85         56.50         3.99 o
  -3  -1   6          1.57          1.70         0.39 o
  -2  -1   6        183.46        210.78         3.91 o
  -1  -1   6          9.90          7.43         0.77 o
   0  -1   6          6.23          6.78         1.06 o
   1  -1   6          0.01          0.10         0.24 o
   2  -1   6          2.00          2.80         0.96 o
   3  -1   6        262.02        254.29         6.88 o
   4  -1   6         53.94         46.82         4.24 o
   5  -1   6         19.05         20.30         2.39 o
   6  -1   6          1.96          3.73         0.74 o
  -8   0   6          0.14          0.25         0.25 o
  -7   0   6          0.13          0.36         0.35 o
  -6   0   6         43.33         44.54         4.31 o
  -5   0   6          3.04          2.28         0.86 o
  -4   0   6         36.58         37.00         2.26 o
  -3   0   6        216.81        217.38         5.26 o
  -2   0   6         43.35         45.18         1.88 o
  -1   0   6         43.25         56.64         2.62 o
   0   0   6        107.01        105.06         2.97 o
   1   0   6        117.91         98.44         5.52 o
   2   0   6         38.63         32.17         3.38 o
   3   0   6          6.62          4.20         0.88 o
   4   0   6          4.23          2.99         1.04 o
   5   0   6          7.32          6.43         1.11 o
  -8   1   6          9.25         10.62         1.87 o
  -7   1   6          6.16          6.19         1.61 o
  -6   1   6          1.65          2.13         0.97 o
  -5   1   6          6.91          6.00         1.48 o
  -4   1   6        146.02        143.19        11.20 o
  -3   1   6        162.95        157.38         4.59 o
  -2   1   6        155.23        159.46        22.30 o
  -1   1   6        474.15        456.86        16.74 o
   0   1   6          0.29          0.12         0.18 o
   1   1   6          7.72          7.35         1.60 o
   2   1   6          9.50          8.85         1.02 o
   3   1   6          1.15          0.37         0.73 o
   4   1   6          1.78          0.72         0.51 o
   5   1   6          0.00          2.84         0.98 o
  -8   2   6         22.19         26.51         2.96 o
  -7   2   6         53.86         54.50         4.77 o
  -6   2   6        106.09         90.95         6.25 o
  -5   2   6          6.48          6.65         1.49 o
  -4   2   6          9.25         10.53         1.76 o
  -3   2   6          0.53         -0.08         0.29 o
  -2   2   6          1.89          2.14         0.86 o
  -1   2   6         85.13         90.30         5.42 o
   0   2   6          0.17          0.28         0.34 o
   1   2   6         13.03         12.01         2.13 o
   2   2   6          0.00          0.13         0.19 o
   3   2   6          3.07          2.35         0.49 o
   4   2   6          1.82          2.99         1.00 o
   5   2   6         17.02         27.00         2.05 o
  -8   3   6          0.46          0.66         0.41 o
  -7   3   6          9.30         13.09         2.32 o
  -6   3   6         39.05         32.43         2.59 o
  -5   3   6         11.72         13.67         1.60 o
  -4   3   6         14.80         16.62         2.26 o
  -3   3   6         20.07         20.04         2.77 o
  -2   3   6          9.40          8.11         1.73 o
  -1   3   6        437.09        467.73        13.09 o
   0   3   6         26.25         23.93         3.00 o
   1   3   6          0.96          1.94         0.50 o
   2   3   6         38.15         37.84         2.67 o
   3   3   6         96.35         96.61         3.89 o
   4   3   6          8.12         11.71         1.73 o
  -8   4   6          2.12          1.62         0.71 o
  -7   4   6          7.51          8.86         1.84 o
  -6   4   6          0.11          0.43         0.43 o
  -5   4   6         45.70         45.35         2.90 o
  -4   4   6          0.29          0.76         0.30 o
  -3   4   6        242.23        264.88        10.59 o
  -2   4   6         50.18         53.41         4.59 o
  -1   4   6         37.24         30.58         3.45 o
   0   4   6         63.02         58.72         3.42 o
   1   4   6         59.58         51.40         3.15 o
   2   4   6          6.60          4.58         0.91 o
   3   4   6          6.50          7.45         3.02 o
  -8   5   6          5.53          6.26         1.20 o
  -7   5   6         79.62         84.27         5.25 o
  -6   5   6          0.91          1.51         0.56 o
  -5   5   6         27.48         29.72         2.38 o
  -4   5   6         41.48         43.11         2.08 o
  -3   5   6         45.54         41.03         2.94 o
  -2   5   6          6.08          9.62         1.38 o
  -1   5   6         33.73         33.44         2.56 o
   0   5   6          1.40          1.51         0.81 o
   1   5   6          0.39          1.05         0.52 o
   2   5   6          3.40          2.54         0.68 o
   3   5   6          3.97          3.42         0.86 o
  -7   6   6          1.04          2.56         0.82 o
  -6   6   6          9.74         11.33         2.00 o
  -5   6   6          1.46          2.16         0.67 o
  -4   6   6          0.28          0.53         0.30 o
  -3   6   6          4.84          6.53         1.70 o
  -2   6   6         14.65         15.85         2.46 o
  -1   6   6          0.01         -0.27         0.64 o
   0   6   6          0.01          0.26         0.37 o
   1   6   6         14.39         13.09         1.44 o
   2   6   6          1.15          0.69         0.43 o
  -7   7   6          0.02          0.09         0.19 o
  -6   7   6          7.49          5.64         1.29 o
  -5   7   6         13.53         15.51         1.54 o
  -4   7   6          0.25         -0.03         0.43 o
  -3   7   6         18.29         14.74         2.45 o
  -2   7   6         40.04         48.17         4.04 o
  -1   7   6         86.05         89.03         5.52 o
   0   7   6          0.41          0.33         0.23 o
   1   7   6          4.82          6.72         1.32 o
  -6   8   6          1.69          1.16         0.58 o
  -5   8   6         17.36         19.56         2.17 o
  -4   8   6          4.47          5.12         0.91 o
  -3   8   6         33.63         34.26         2.37 o
  -2   8   6         86.97         84.56         5.14 o
  -1   8   6         40.80         43.47         2.67 o
   0   8   6          4.44          4.47         0.64 o
  -5   9   6          0.00          0.21         0.28 o
  -4   9   6          5.00          4.62         0.68 o
  -3   9   6         46.94         51.47         3.35 o
  -2   9   6          5.92          6.04         1.06 o
  -1 -11   7         30.18         39.53         2.54 o
   0 -11   7         12.76         15.71         1.63 o
   1 -11   7          3.10          4.21         0.91 o
   2 -11   7          5.87          6.15         1.04 o
  -3 -10   7          9.35         14.42         2.46 o
  -2 -10   7          0.55          0.75         0.32 o
  -1 -10   7          3.16          3.17         0.65 o
   0 -10   7          1.75          1.26         0.67 o
   1 -10   7          4.69          5.28         1.27 o
   2 -10   7          3.78          3.45         0.94 o
   3 -10   7          2.74          2.51         0.70 o
  -4  -9   7          0.02          0.35         0.39 o
  -3  -9   7         11.16         10.28         1.78 o
  -2  -9   7         15.62         14.70         2.17 o
  -1  -9   7          3.15          3.08         0.60 o
   0  -9   7         20.35         21.11         2.83 o
   1  -9   7          2.14          1.96         0.99 o
   2  -9   7          0.01          0.71         0.66 o
   3  -9   7          0.34         -0.04         0.30 o
  -5  -8   7          3.04          3.14         0.84 o
  -4  -8   7         15.58         15.22         2.21 o
  -3  -8   7          9.36          9.66         1.84 o
  -2  -8   7         17.75         20.80         2.74 o
  -1  -8   7         18.95         22.24         2.75 o
   0  -8   7         99.84        125.48         7.13 o
   1  -8   7         40.12         40.41         2.89 o
   2  -8   7         90.75        103.33         6.21 o
   3  -8   7         35.36         37.81         2.32 o
   4  -8   7         14.08         15.68         1.85 o
  -6  -7   7          1.84          2.08         0.57 o
  -5  -7   7         10.48         10.57         1.29 o
  -4  -7   7         22.52         20.82         1.95 o
  -3  -7   7          8.99          8.11         1.23 o
  -2  -7   7         64.50         64.89         5.14 o
  -1  -7   7         26.32         31.79         5.45 o
   0  -7   7          2.09          2.60         0.75 o
   1  -7   7        403.53        418.35        13.43 o
   2  -7   7          0.15          0.40         0.26 o
   3  -7   7         51.98         53.61         2.97 o
   4  -7   7          0.07          0.04         0.39 o
   5  -7   7          0.11         -0.07         0.16 o
  -6  -6   7         16.73         15.34         2.11 o
  -5  -6   7          1.72          1.61         0.60 o
  -4  -6   7        216.54        196.83         6.05 o
  -3  -6   7        140.36        117.41         3.83 o
  -2  -6   7        105.02        112.07         6.05 o
  -1  -6   7        366.55        367.74        10.81 o
   0  -6   7        101.49         97.09         3.78 o
   1  -6   7          0.22          0.96         0.65 o
   2  -6   7         35.46         28.33         2.35 o
   3  -6   7          5.20          3.35         1.09 o
   4  -6   7          5.94          5.59         1.35 o
   5  -6   7          5.86          5.57         1.12 o
  -7  -5   7          5.90          6.01         1.19 o
  -6  -5   7         47.88         45.08         3.96 o
  -5  -5   7        104.44         99.51         4.23 o
  -4  -5   7          1.55          0.92         0.30 o
  -3  -5   7        139.25        134.65         3.99 o
  -2  -5   7         16.58         19.17         3.05 o
  -1  -5   7          3.25          2.12         0.62 o
   0  -5   7          5.52          6.28         0.88 o
   1  -5   7         12.83         11.99         1.54 o
   2  -5   7          6.05          5.02         1.41 o
   3  -5   7         18.61         16.18         2.58 o
   4  -5   7          1.05          1.05         0.64 o
   5  -5   7          3.80          4.16         1.01 o
  -7  -4   7         22.19         22.67         2.56 o
  -6  -4   7         26.43         25.22         2.11 o
  -5  -4   7         41.43         46.37         4.73 o
  -4  -4   7        117.36        114.77         4.51 o
  -3  -4   7          2.40          2.53         1.03 o
  -2  -4   7         10.73          8.41         1.19 o
  -1  -4   7         14.01         11.74         1.95 o
   0  -4   7         33.17         39.18         3.10 o
   1  -4   7         43.48         51.04         4.45 o
   2  -4   7          0.12          0.09         0.48 o
   3  -4   7         44.86         46.68         4.01 o
   4  -4   7          6.15          6.55         1.05 o
   5  -4   7          3.66          5.40         1.13 o
  -8  -3   7          0.05          0.25         0.23 o
  -7  -3   7          5.38          4.99         1.17 o
  -6  -3   7          0.93          1.61         0.55 o
  -5  -3   7          5.88          5.26         1.45 o
  -4  -3   7         64.60         69.86         4.83 o
  -3  -3   7          1.23          1.01         0.44 o
  -2  -3   7         21.73         26.47         2.08 o
  -1  -3   7         77.83         81.30         3.64 o
   0  -3   7         25.61         24.81         2.51 o
   1  -3   7        131.14        132.15         6.88 o
   2  -3   7         17.54         16.08         2.38 o
   3  -3   7          0.30          0.21         0.35 o
   4  -3   7          0.66          0.75         0.28 o
   5  -3   7         35.38         37.22         2.75 o
  -8  -2   7          0.03         -0.16         0.29 o
  -7  -2   7          5.06          4.29         1.22 o
  -6  -2   7          6.78          8.95         1.96 o
  -5  -2   7          9.85          7.62         1.75 o
  -4  -2   7          0.01          0.20         0.49 o
  -3  -2   7        143.84        156.70         9.78 o
  -2  -2   7         21.67         26.33         2.79 o
  -1  -2   7        265.93        329.47        10.14 o
   0  -2   7          6.88          7.21         1.55 o
   1  -2   7          0.02          0.49         0.54 o
   2  -2   7         11.17          9.56         1.83 o
   3  -2   7         60.90         55.03         4.61 o
   4  -2   7          4.13          4.68         0.87 o
   5  -2   7          1.66          0.38         0.65 o
  -8  -1   7          1.71          1.66         0.71 o
  -7  -1   7          1.20          0.89         0.81 o
  -6  -1   7          0.00          0.81         0.67 o
  -5  -1   7         44.22         47.59         4.34 o
  -4  -1   7         10.46         10.34         1.32 o
  -3  -1   7         43.40         47.38         5.73 o
  -2  -1   7         24.39         23.31         1.85 o
  -1  -1   7        151.95        143.46         4.47 o
   0  -1   7         24.69         28.67         1.68 o
   1  -1   7        294.58        268.31        13.88 o
   2  -1   7         36.42         36.86         2.11 o
   3  -1   7         13.61         16.56         2.55 o
   4  -1   7          9.49          8.77         1.71 o
   5  -1   7          7.15          7.53         1.15 o
  -8   0   7          3.73          5.16         1.22 o
  -7   0   7         10.23         12.42         2.27 o
  -6   0   7          2.77          2.96         1.16 o
  -5   0   7         68.48         64.25         3.74 o
  -4   0   7         16.43         13.46         1.50 o
  -3   0   7         57.01         57.84         2.97 o
  -2   0   7          0.52          0.28         0.19 o
  -1   0   7          0.50          0.39         0.27 o
   0   0   7          6.10          8.17         1.13 o
   1   0   7         58.39         54.93         4.36 o
   2   0   7          0.67          0.65         0.25 o
   3   0   7          1.98          2.35         0.93 o
   4   0   7          0.25         -0.14         0.59 o
   5   0   7          2.21          4.89         0.95 o
  -8   1   7          0.47          1.27         0.77 o
  -7   1   7          0.02          0.25         0.34 o
  -6   1   7         24.64         26.34         3.36 o
  -5   1   7        148.56        138.08         6.13 o
  -4   1   7         13.95         15.75         1.64 o
  -3   1   7         43.30         41.21         2.67 o
  -2   1   7          9.61         10.97         1.34 o
  -1   1   7         34.49         40.18         2.52 o
   0   1   7         34.19         35.05         2.40 o
   1   1   7        204.21        194.20         4.23 o
   2   1   7         14.60         12.22         1.25 o
   3   1   7          5.59          5.96         0.75 o
   4   1   7         68.52         83.85         3.21 o
  -8   2   7         33.72         42.00         3.57 o
  -7   2   7         15.20         14.91         2.47 o
  -6   2   7          1.00          1.22         0.82 o
  -5   2   7        422.01        394.44         8.68 o
  -4   2   7         13.41         11.98         2.08 o
  -3   2   7         65.60         64.59         3.42 o
  -2   2   7          9.12          9.38         1.29 o
  -1   2   7         87.07         87.27         3.91 o
   0   2   7        221.63        210.85         6.40 o
   1   2   7          0.09          0.74         0.31 o
   2   2   7         81.05         77.04         3.08 o
   3   2   7          0.19          0.18         0.20 o
   4   2   7         12.18         15.57         1.68 o
  -8   3   7         18.53         21.08         2.46 o
  -7   3   7         10.33         13.58         2.27 o
  -6   3   7         23.47         21.97         2.05 o
  -5   3   7        336.37        285.07         7.45 o
  -4   3   7          4.97          4.20         0.74 o
  -3   3   7        109.69        117.06         8.30 o
  -2   3   7        260.70        244.12        10.11 o
  -1   3   7         40.53         43.45         2.29 o
   0   3   7         16.22         11.34         1.20 o
   1   3   7          0.00          0.70         0.37 o
   2   3   7         69.39         68.06         3.47 o
   3   3   7          3.02          4.50         1.30 o
  -8   4   7          2.13          2.58         0.80 o
  -7   4   7         40.89         45.62         3.94 o
  -6   4   7          4.17          5.02         0.97 o
  -5   4   7          2.78          1.96         0.86 o
  -4   4   7         26.51         23.46         2.11 o
  -3   4   7          4.69          4.00         0.95 o
  -2   4   7          3.14          0.93         1.01 o
  -1   4   7          1.20          0.79         0.35 o
   0   4   7        163.65        148.36         7.79 o
   1   4   7         18.36         17.17         1.80 o
   2   4   7         52.59         52.57         2.81 o
   3   4   7          0.00         -0.31         0.31 o
  -7   5   7          9.27          9.17         1.35 o
  -6   5   7          0.45          0.53         0.53 o
  -5   5   7          0.81          0.70         0.55 o
  -4   5   7         41.58         36.03         3.88 o
  -3   5   7          4.62          3.82         0.92 o
  -2   5   7        116.94         85.16         5.90 o
  -1   5   7          3.69          2.22         0.65 o
   0   5   7         31.55         28.47         2.33 o
   1   5   7         22.91         20.95         1.85 o
   2   5   7          2.45          3.73         0.99 o
  -7   6   7          0.01         -0.20         0.25 o
  -6   6   7         49.01         48.11         3.88 o
  -5   6   7          6.95          4.89         1.32 o
  -4   6   7         36.60         32.37         3.57 o
  -3   6   7         14.28          9.49         2.00 o
  -2   6   7         74.78         74.01         5.32 o
  -1   6   7          0.31          0.47         0.35 o
   0   6   7         12.91         12.15         1.39 o
   1   6   7          1.89          1.80         0.48 o
  -6   7   7          2.42          2.59         0.81 o
  -5   7   7         38.18         35.90         2.31 o
  -4   7   7         37.47         37.22         3.58 o
  -3   7   7          8.58          7.60         1.24 o
  -2   7   7          0.06          0.13         0.45 o
  -1   7   7         50.85         52.38         2.55 o
   0   7   7          5.79          5.75         0.79 o
  -5   8   7          0.81          0.94         0.30 o
  -4   8   7         22.08         20.99         1.87 o
  -3   8   7          4.80          5.04         1.13 o
  -2   8   7         63.38         70.12         3.83 o
  -1   8   7          2.25          1.58         0.54 o
  -3 -10   8         28.32         39.67         2.60 o
  -2 -10   8          1.96          2.83         0.56 o
  -1 -10   8          1.37          1.08         0.54 o
   0 -10   8          0.65          0.44         0.46 o
   1 -10   8          6.09          5.71         1.23 o
   2 -10   8         12.87         17.49         1.86 o
  -4  -9   8          7.77          7.51         1.28 o
  -3  -9   8          4.70          5.28         1.16 o
  -2  -9   8          0.54          0.96         0.43 o
  -1  -9   8          9.54          9.00         1.74 o
   0  -9   8         12.79         11.99         2.07 o
   1  -9   8          7.91          7.21         1.53 o
   2  -9   8          5.48          4.66         1.15 o
   3  -9   8         22.54         22.78         1.97 o
  -5  -8   8         30.48         37.35         2.72 o
  -4  -8   8          1.83          1.57         0.68 o
  -3  -8   8         15.81         12.75         2.10 o
  -2  -8   8         33.66         33.09         3.36 o
  -1  -8   8          6.26          8.25         1.75 o
   0  -8   8          9.20         10.18         2.03 o
   1  -8   8          7.94          7.18         1.15 o
   2  -8   8          2.73          2.11         0.76 o
   3  -8   8         19.20         18.71         1.40 o
   4  -8   8          0.51          0.72         0.26 o
  -5  -7   8          3.35          3.57         0.99 o
  -4  -7   8          0.06          0.01         0.29 o
  -3  -7   8         69.27         59.81         4.68 o
  -2  -7   8         71.00         79.93         5.53 o
  -1  -7   8         93.57         99.96         6.42 o
   0  -7   8          1.54          1.74         0.94 o
   1  -7   8          0.02          0.34         0.39 o
   2  -7   8          0.09          0.16         0.27 o
   3  -7   8         10.63          8.10         1.55 o
   4  -7   8          0.38          0.48         0.35 o
  -6  -6   8          0.79          1.05         0.59 o
  -5  -6   8         19.37         21.10         1.84 o
  -4  -6   8          9.57          9.78         1.08 o
  -3  -6   8          8.42          7.72         1.19 o
  -2  -6   8        259.74        248.87        14.73 o
  -1  -6   8         10.78         10.88         1.48 o
   0  -6   8         31.47         31.80         2.49 o
   1  -6   8          7.54          7.68         1.80 o
   2  -6   8          6.29          3.41         1.15 o
   3  -6   8         22.40         16.31         2.40 o
   4  -6   8          2.87          3.02         0.87 o
  -7  -5   8         17.75         19.46         2.00 o
  -6  -5   8         21.90         26.38         2.91 o
  -5  -5   8          0.01          0.13         0.40 o
  -4  -5   8         48.89         46.13         2.94 o
  -3  -5   8          6.22          5.73         1.08 o
  -2  -5   8          8.31          8.83         1.04 o
  -1  -5   8         30.35         29.69         2.47 o
   0  -5   8         28.25         28.70         2.32 o
   1  -5   8         23.20         20.81         2.87 o
   2  -5   8         43.67         39.60         3.90 o
   3  -5   8          1.97          1.17         0.74 o
   4  -5   8          4.17          5.18         1.21 o
  -7  -4   8          7.66          6.46         1.30 o
  -6  -4   8         25.76         25.23         2.09 o
  -5  -4   8         24.01         23.48         3.55 o
  -4  -4   8         17.44         14.43         1.32 o
  -3  -4   8          9.11          7.45         1.17 o
  -2  -4   8         34.36         36.50         2.61 o
  -1  -4   8          2.62          1.21         0.51 o
   0  -4   8         33.18         30.25         1.90 o
   1  -4   8          0.00         -0.30         0.38 o
   2  -4   8          7.53          6.05         1.46 o
   3  -4   8          0.16          0.51         0.34 o
   4  -4   8          6.76          6.19         0.90 o
   5  -4   8          2.52          0.84         0.31 o
  -8  -3   8          2.24          2.11         0.60 o
  -7  -3   8         26.94         33.54         3.56 o
  -6  -3   8          0.04         -0.55         0.55 o
  -5  -3   8          3.70          2.78         1.09 o
  -4  -3   8        136.28        138.29         6.43 o
  -3  -3   8          2.75          2.84         1.04 o
  -2  -3   8          6.23          4.44         0.95 o
  -1  -3   8         14.30         13.83         2.01 o
   0  -3   8         23.58         23.90         2.09 o
   1  -3   8         10.27          9.34         1.84 o
   2  -3   8         92.57         90.37         5.79 o
   3  -3   8         16.74         17.37         1.75 o
   4  -3   8         64.31         70.11         3.03 o
  -8  -2   8          3.14          3.89         0.60 o
  -7  -2   8         21.56         25.16         2.98 o
  -6  -2   8         15.10         14.69         2.52 o
  -5  -2   8          4.75          4.31         1.36 o
  -4  -2   8          3.37          2.22         0.40 o
  -3  -2   8          9.91          9.07         1.93 o
  -2  -2   8          0.02         -0.32         0.39 o
  -1  -2   8        106.71         87.42         5.65 o
   0  -2   8         77.93         81.05         5.45 o
   1  -2   8         16.33         19.08         2.67 o
   2  -2   8         29.86         31.21         3.50 o
   3  -2   8        108.14        110.21         4.40 o
   4  -2   8         85.12         86.72         4.81 o
  -8  -1   8          0.03         -0.37         0.37 o
  -7  -1   8          3.93          3.40         1.06 o
  -6  -1   8          6.57          6.80         1.74 o
  -5  -1   8          5.25          5.06         0.99 o
  -4  -1   8         27.16         26.23         1.55 o
  -3  -1   8        174.62        149.84         7.21 o
  -2  -1   8        279.90        289.85        10.29 o
  -1  -1   8         40.48         40.33         2.53 o
   0  -1   8        365.60        357.28        15.85 o
   1  -1   8        368.70        354.84         8.24 o
   2  -1   8        554.09        563.20        15.00 o
   3  -1   8         47.72         48.99         4.15 o
   4  -1   8          3.61          2.23         0.62 o
  -8   0   8          0.24          0.54         0.38 o
  -7   0   8         13.87         14.89         2.41 o
  -6   0   8         16.52         19.67         2.96 o
  -5   0   8          2.97          2.79         0.74 o
  -4   0   8         84.17         79.85         2.49 o
  -3   0   8          9.16         10.37         1.39 o
  -2   0   8        393.60        368.97        37.18 o
  -1   0   8        273.05        296.58        26.24 o
   0   0   8        191.62        185.51         4.11 o
   1   0   8          4.40          3.93         0.70 o
   2   0   8        107.80         96.71         6.11 o
   3   0   8          2.27          0.58         1.36 o
   4   0   8          4.34          4.55         0.66 o
  -8   1   8         35.62         40.45         3.35 o
  -7   1   8          1.05          0.87         0.79 o
  -6   1   8        131.20        139.77         7.70 o
  -5   1   8        184.51        152.96         5.52 o
  -4   1   8        497.30        512.09        10.76 o
  -3   1   8        411.05        431.42        25.40 o
  -2   1   8          9.10          7.30         1.21 o
  -1   1   8         71.59         71.80         2.55 o
   0   1   8         64.26         57.23         2.07 o
   1   1   8         13.81         13.93         1.35 o
   2   1   8         12.84         13.88         1.29 o
   3   1   8          0.97          0.89         0.42 o
  -8   2   8         40.35         45.67         3.49 o
  -7   2   8         66.11         74.67         5.31 o
  -6   2   8         50.44         57.25         3.32 o
  -5   2   8         43.01         50.75         3.16 o
  -4   2   8         91.65         93.44         3.93 o
  -3   2   8          0.42          0.56         0.25 o
  -2   2   8         10.41         10.45         0.87 o
  -1   2   8          7.72          5.71         0.72 o
   0   2   8         31.35         29.85         1.70 o
   1   2   8          1.67          1.57         0.65 o
   2   2   8          1.74          1.62         0.41 o
   3   2   8          2.43          1.85         0.59 o
  -8   3   8          0.70          0.75         0.50 o
  -7   3   8         88.95        100.70         5.85 o
  -6   3   8         22.72         22.92         2.94 o
  -5   3   8         31.67         29.27         2.74 o
  -4   3   8         27.75         30.26         1.78 o
  -3   3   8         14.96         12.97         1.13 o
  -2   3   8         73.35         64.91         2.21 o
  -1   3   8         15.83         19.19         1.88 o
   0   3   8          9.69          8.37         1.27 o
   1   3   8          0.57          0.65         0.27 o
   2   3   8          2.93          2.76         0.91 o
  -7   4   8          0.35         -0.21         0.21 o
  -6   4   8         45.28         40.34         3.73 o
  -5   4   8          5.19          5.22         0.99 o
  -4   4   8         72.23         66.88         3.71 o
  -3   4   8         16.93         11.80         1.53 o
  -2   4   8         25.34         22.87         2.08 o
  -1   4   8          2.44          2.63         0.72 o
   0   4   8         28.24         21.74         2.02 o
   1   4   8         75.37         71.92         3.38 o
   2   4   8         45.51         40.83         2.99 o
  -7   5   8          8.69          9.12         1.33 o
  -6   5   8         27.17         25.77         2.84 o
  -5   5   8         17.70         18.47         2.17 o
  -4   5   8         27.53         24.19         2.17 o
  -3   5   8         13.21         13.26         1.58 o
  -2   5   8         52.30         37.56         3.73 o
  -1   5   8         34.43         35.41         3.52 o
   0   5   8         33.04         29.04         2.15 o
   1   5   8          0.42          0.53         0.27 o
  -6   6   8         25.23         26.05         2.57 o
  -5   6   8         19.31         17.96         1.66 o
  -4   6   8         33.50         28.55         2.18 o
  -3   6   8         34.03         29.98         2.19 o
  -2   6   8          5.78          4.23         1.15 o
  -1   6   8         10.52          8.41         1.08 o
   0   6   8          5.57          5.73         0.82 o
  -6   7   8         18.37         17.36         1.70 o
  -5   7   8          5.28          4.41         0.70 o
  -4   7   8          4.47          4.28         0.73 o
  -3   7   8          1.00          0.56         0.37 o
  -2   7   8          8.45          9.10         1.03 o
  -1   7   8          1.85          2.58         0.75 o
  -2 -10   9          1.66          2.85         0.66 o
  -1 -10   9          1.66          1.34         0.51 o
   0 -10   9         31.95         34.41         2.66 o
   1 -10   9          1.36          2.09         0.63 o
  -4  -9   9          5.01          4.60         0.62 o
  -3  -9   9          0.04         -0.04         0.26 o
  -2  -9   9          7.31          7.74         0.99 o
  -1  -9   9          8.04          7.18         0.97 o
   0  -9   9          0.61          0.33         0.34 o
   1  -9   9          0.50          0.72         0.49 o
   2  -9   9          3.37          2.23         0.64 o
  -5  -8   9          0.10          0.43         0.33 o
  -4  -8   9          1.11          0.67         0.35 o
  -3  -8   9          0.21          0.06         0.34 o
  -2  -8   9         24.91         21.81         2.62 o
  -1  -8   9         58.26         65.65         4.80 o
   0  -8   9         15.83         12.89         1.62 o
   1  -8   9          0.35          0.49         0.43 o
   2  -8   9          5.81          5.90         1.17 o
  -5  -7   9          3.01          3.12         0.87 o
  -4  -7   9         33.27         30.84         3.10 o
  -3  -7   9          1.34          1.84         0.79 o
  -2  -7   9          3.80          3.68         1.25 o
  -1  -7   9        124.03        127.46         7.25 o
   0  -7   9         13.24         15.30         2.53 o
   1  -7   9          0.00          0.20         0.22 o
   2  -7   9          8.50          8.62         1.56 o
   3  -7   9         11.74         11.81         1.60 o
  -6  -6   9         43.58         46.14         3.16 o
  -5  -6   9          1.70          1.65         0.40 o
  -4  -6   9         42.53         41.50         2.67 o
  -3  -6   9          3.15          4.37         0.92 o
  -2  -6   9         69.72         82.36         5.80 o
  -1  -6   9        171.45        162.89         8.30 o
   0  -6   9          8.36          7.68         1.85 o
   1  -6   9         63.07         55.75         3.19 o
   2  -6   9          4.50          4.73         0.92 o
   3  -6   9         24.61         23.31         2.49 o
   4  -6   9          3.25          4.49         0.82 o
  -7  -5   9          1.65          1.71         0.53 o
  -6  -5   9          2.37          1.94         0.51 o
  -5  -5   9          4.68          4.33         0.69 o
  -4  -5   9          2.54          1.69         0.67 o
  -3  -5   9        120.69        107.64         9.26 o
  -2  -5   9         93.69         79.41         3.98 o
  -1  -5   9         20.32         19.28         1.97 o
   0  -5   9          0.09         -0.12         0.37 o
   1  -5   9          5.11          5.58         1.51 o
   2  -5   9          0.05          0.40         0.52 o
   3  -5   9          6.92          5.96         1.32 o
   4  -5   9          5.51          7.11         1.10 o
  -7  -4   9         29.06         33.79         1.82 o
  -6  -4   9          0.25          0.01         0.26 o
  -5  -4   9         96.45         94.39         4.11 o
  -4  -4   9          7.22          5.26         1.46 o
  -3  -4   9         33.51         22.44         2.10 o
  -2  -4   9         20.87         18.93         2.49 o
  -1  -4   9          5.15          8.38         1.91 o
   0  -4   9         12.72         12.36         2.21 o
   1  -4   9         27.77         26.26         2.17 o
   2  -4   9          0.71          0.98         0.58 o
   3  -4   9          0.02          0.10         0.23 o
   4  -4   9         35.97         47.08         2.79 o
  -7  -3   9         33.61         37.06         2.18 o
  -6  -3   9         14.10         12.25         1.74 o
  -5  -3   9          8.96          6.74         1.65 o
  -4  -3   9         18.47         14.96         1.40 o
  -3  -3   9         43.21         44.25         2.51 o
  -2  -3   9          6.52          4.40         0.75 o
  -1  -3   9         23.63         20.74         1.96 o
   0  -3   9         52.66         48.59         3.00 o
   1  -3   9          0.99          1.21         0.70 o
   2  -3   9         25.57         30.94         3.26 o
   3  -3   9          2.96          2.53         0.61 o
   4  -3   9          6.56          3.16         0.68 o
  -8  -2   9          6.88          7.43         1.04 o
  -7  -2   9          0.83          0.94         0.41 o
  -6  -2   9         59.26         69.89         5.29 o
  -5  -2   9         29.14         26.68         2.29 o
  -4  -2   9          6.83          5.55         1.21 o
  -3  -2   9         18.18         16.21         1.44 o
  -2  -2   9        208.32        189.86         6.58 o
  -1  -2   9         11.13         13.49         1.54 o
   0  -2   9         73.98         76.71         5.46 o
   1  -2   9         23.68         22.43         2.96 o
   2  -2   9        126.91        132.53         6.89 o
   3  -2   9        101.05        108.57         3.79 o
  -8  -1   9          7.50          8.52         0.87 o
  -7  -1   9          1.64          2.32         1.00 o
  -6  -1   9         25.31         25.63         3.27 o
  -5  -1   9         10.73         10.16         1.41 o
  -4  -1   9         34.96         31.25         2.05 o
  -3  -1   9         16.57         16.15         2.29 o
  -2  -1   9         24.64         16.66         2.41 o
  -1  -1   9         71.46         62.04         4.48 o
   0  -1   9        152.85        147.05         5.27 o
   1  -1   9        378.82        360.01        12.00 o
   2  -1   9          5.45          5.26         1.39 o
   3  -1   9        269.63        301.05         8.97 o
  -8   0   9         15.55         18.25         1.99 o
  -7   0   9          2.78          2.09         0.92 o
  -6   0   9         33.44         33.76         2.49 o
  -5   0   9          1.40          1.41         0.51 o
  -4   0   9        222.13        199.07         6.27 o
  -3   0   9        304.35        267.95         7.26 o
  -2   0   9        564.42        542.68         9.02 o
  -1   0   9       1145.72       1084.63        11.66 o
   0   0   9         61.47         60.35         3.42 o
   1   0   9        543.94        528.76        10.13 o
   2   0   9          0.04          0.63         0.61 o
   3   0   9         30.14         34.51         2.78 o
  -8   1   9         17.51         22.67         2.23 o
  -7   1   9          1.55          6.60         1.57 o
  -6   1   9        108.15        132.99         6.49 o
  -5   1   9        317.39        301.17        26.11 o
  -4   1   9        230.23        232.76         8.39 o
  -3   1   9        763.17        783.86        29.82 o
  -2   1   9          4.71          3.88         0.70 o
  -1   1   9        227.27        228.82         6.51 o
   0   1   9         28.32         26.37         1.85 o
   1   1   9          0.06          0.13         0.32 o
   2   1   9          0.55          0.02         0.29 o
   3   1   9          8.89         11.95         1.39 o
  -8   2   9         91.29        108.36         4.60 o
  -7   2   9        321.49        351.84        10.50 o
  -6   2   9        150.98        166.61         5.42 o
  -5   2   9        360.53        322.25        11.36 o
  -4   2   9          8.45          7.48         1.80 o
  -3   2   9        224.03        188.82         6.16 o
  -2   2   9          0.04          0.17         0.28 o
  -1   2   9         12.34         11.71         1.22 o
   0   2   9          0.69          0.09         0.25 o
   1   2   9          0.26          0.17         0.23 o
   2   2   9          4.19          4.23         0.92 o
  -7   3   9         19.04         26.56         1.73 o
  -6   3   9         46.03         44.59         3.87 o
  -5   3   9         54.15         49.85         4.38 o
  -4   3   9          3.39          3.34         0.83 o
  -3   3   9          0.83          0.48         0.31 o
  -2   3   9         45.90         41.85         2.80 o
  -1   3   9          0.96          0.69         0.33 o
   0   3   9          1.14          0.75         0.39 o
   1   3   9          4.76          4.61         1.16 o
  -7   4   9         72.44         70.18         3.54 o
  -6   4   9          2.95          3.56         1.02 o
  -5   4   9         10.15          7.14         1.57 o
  -4   4   9         24.76         23.11         2.09 o
  -3   4   9          9.35          8.90         1.27 o
  -2   4   9          5.66          6.60         1.06 o
  -1   4   9          9.14          6.07         1.03 o
   0   4   9          0.00         -0.16         0.29 o
   1   4   9          0.41          0.17         0.30 o
  -6   5   9          0.32         -0.19         0.38 o
  -5   5   9          0.31          0.13         0.30 o
  -4   5   9          6.02          4.11         0.81 o
  -3   5   9          4.07          3.60         0.75 o
  -2   5   9          1.43          2.14         0.57 o
  -1   5   9         10.93         10.29         1.19 o
   0   5   9          0.06         -0.21         0.32 o
  -6   6   9          0.29          0.42         0.27 o
  -5   6   9          0.90          1.34         0.56 o
  -4   6   9          0.01         -0.13         0.19 o
  -3   6   9          0.08          0.32         0.25 o
  -2   6   9          0.30          0.38         0.40 o
  -1   6   9          3.49          3.03         0.79 o
  -3  -9  10         18.42         22.36         1.91 o
  -2  -9  10          2.12          1.89         0.44 o
  -1  -9  10         10.47         11.02         1.03 o
   0  -9  10          1.26          0.75         0.42 o
   1  -9  10          9.86         12.37         1.40 o
  -4  -8  10          3.71          5.41         1.06 o
  -3  -8  10          4.17          4.53         1.08 o
  -2  -8  10          3.13          4.14         0.76 o
  -1  -8  10          3.25          5.02         1.25 o
   0  -8  10          0.31          0.16         0.34 o
   1  -8  10         12.88         12.53         1.64 o
  -5  -7  10          3.76          4.41         0.89 o
  -4  -7  10          0.70          1.67         0.71 o
  -3  -7  10          0.15         -0.20         0.29 o
  -2  -7  10          1.25          0.26         0.40 o
  -1  -7  10          0.01         -0.07         0.47 o
   0  -7  10         16.26         19.13         2.61 o
   1  -7  10         26.08         25.90         1.50 o
   2  -7  10         15.98         17.69         1.85 o
  -5  -6  10         30.66         33.23         2.75 o
  -4  -6  10         16.45         16.40         2.99 o
  -3  -6  10         58.28         65.61         4.84 o
  -2  -6  10         26.81         25.31         3.20 o
  -1  -6  10          0.27          0.26         0.62 o
   0  -6  10         19.60         22.14         2.94 o
   1  -6  10         30.16         30.90         3.21 o
   2  -6  10          7.82          6.65         1.32 o
   3  -6  10         41.95         47.72         2.76 o
  -6  -5  10          2.16          1.80         0.42 o
  -5  -5  10          3.52          4.14         0.75 o
  -4  -5  10          1.25          1.77         0.60 o
  -3  -5  10         60.02         47.37         3.02 o
  -2  -5  10          0.00          0.21         0.38 o
  -1  -5  10        215.11        163.82         8.28 o
   0  -5  10         57.63         55.39         4.66 o
   1  -5  10        177.16        173.50         7.60 o
   2  -5  10         30.57         33.23         3.11 o
   3  -5  10          3.04          3.21         0.79 o
  -6  -4  10          8.72          9.74         1.10 o
  -5  -4  10         34.14         26.44         3.13 o
  -4  -4  10          1.79          1.76         0.89 o
  -3  -4  10        230.96        195.12         8.78 o
  -2  -4  10         43.52         36.77         2.70 o
  -1  -4  10        137.90        123.16        15.38 o
   0  -4  10         21.74         21.67         1.96 o
   1  -4  10          0.00         -0.26         0.26 o
   2  -4  10         19.74         22.00         2.32 o
   3  -4  10          0.51          0.36         0.15 o
  -7  -3  10         45.09         44.89         2.05 o
  -6  -3  10         27.63         27.59         3.02 o
  -5  -3  10        216.89        204.20         8.96 o
  -4  -3  10         39.87         33.63         2.57 o
  -3  -3  10         37.43         25.53         2.23 o
  -2  -3  10         14.26         10.46         1.96 o
  -1  -3  10          0.39          0.19         0.34 o
   0  -3  10         14.38         14.96         1.64 o
   1  -3  10          0.26          0.16         0.43 o
   2  -3  10          2.98          2.57         0.87 o
   3  -3  10          2.72          3.32         0.53 o
  -7  -2  10         50.03         57.92         3.91 o
  -6  -2  10          0.06         -0.12         0.49 o
  -5  -2  10          0.29          0.16         0.42 o
  -4  -2  10          8.52          8.66         1.31 o
  -3  -2  10         25.87         20.55         2.00 o
  -2  -2  10         35.88         26.95         3.19 o
  -1  -2  10          2.40          1.80         0.59 o
   0  -2  10         35.14         33.71         3.59 o
   1  -2  10         11.32         12.60         2.07 o
   2  -2  10         14.43         15.59         2.06 o
   3  -2  10          0.00          0.16         0.29 o
  -7  -1  10          0.10          0.17         0.36 o
  -6  -1  10          4.03          3.19         0.75 o
  -5  -1  10         19.42         16.75         1.92 o
  -4  -1  10          2.68          1.69         0.62 o
  -3  -1  10         55.96         45.71         4.22 o
  -2  -1  10          1.44          1.94         0.86 o
  -1  -1  10         37.99         36.95         3.86 o
   0  -1  10        153.94        158.97         7.85 o
   1  -1  10          3.48          2.49         0.98 o
   2  -1  10          0.08          0.18         0.36 o
   3  -1  10         26.72         28.83         2.04 o
  -7   0  10          0.09          0.37         0.30 o
  -6   0  10          9.64          9.33         1.23 o
  -5   0  10         63.47         60.34         3.37 o
  -4   0  10          2.03          3.38         1.19 o
  -3   0  10         18.34         16.21         2.50 o
  -2   0  10          9.98          7.83         1.63 o
  -1   0  10          0.16         -0.28         0.30 o
   0   0  10        180.14        183.34         5.73 o
   1   0  10         56.04         58.78         4.35 o
   2   0  10         16.93         17.68         2.00 o
  -7   1  10          4.11          5.39         1.19 o
  -6   1  10         74.83         78.36         3.51 o
  -5   1  10          0.30          1.41         0.84 o
  -4   1  10          0.79          0.90         0.79 o
  -3   1  10         48.56         48.18         4.23 o
  -2   1  10         54.62         58.55         4.40 o
  -1   1  10         60.18         65.91         3.44 o
   0   1  10         18.45         16.13         1.64 o
   1   1  10          1.20          1.11         0.55 o
   2   1  10          5.44          6.34         1.02 o
  -7   2  10          0.17          0.33         0.21 o
  -6   2  10         57.28         47.98         3.80 o
  -5   2  10         30.64         30.00         3.30 o
  -4   2  10         21.16         22.12         2.86 o
  -3   2  10          0.11          0.42         0.42 o
  -2   2  10          2.09          1.69         0.53 o
  -1   2  10         12.78         12.06         1.97 o
   0   2  10          3.24          2.89         0.63 o
   1   2  10          1.72          1.89         0.59 o
  -6   3  10         16.60         14.59         1.99 o
  -5   3  10          0.52          1.14         0.64 o
  -4   3  10          7.70         10.73         1.93 o
  -3   3  10          0.82          0.51         0.40 o
  -2   3  10         28.84         32.52         2.21 o
  -1   3  10          6.43          6.98         1.48 o
   0   3  10         21.64         20.65         2.30 o
  -6   4  10          0.75          0.63         0.27 o
  -5   4  10         17.70         18.87         2.30 o
  -4   4  10          8.77          9.76         1.69 o
  -3   4  10         16.04         15.91         1.44 o
  -2   4  10          9.23         10.33         1.68 o
  -1   4  10          2.01          1.44         0.67 o
   0   4  10         23.76         22.16         1.98 o
  -6   5  10          0.64          1.26         0.50 o
  -5   5  10          0.09         -0.14         0.30 o
  -4   5  10          2.56          1.39         0.52 o
  -3   5  10          9.29         10.48         1.45 o
  -2   5  10         10.75          9.40         1.36 o
  -1   5  10         36.97         47.51         2.72 o
  -3  -8  11          7.86          6.55         1.08 o
  -2  -8  11         30.91         41.61         5.49 o
  -1  -8  11          2.60          2.12         0.38 o
   0  -8  11          0.97          1.17         0.51 o
  -4  -7  11         23.83         28.24         2.36 o
  -3  -7  11          9.74          9.86         1.09 o
  -2  -7  11         10.34          9.03         1.64 o
  -1  -7  11          0.00         -0.10         0.45 o
   0  -7  11          0.44          0.42         0.22 o
   1  -7  11          4.61          3.89         0.76 o
  -5  -6  11          6.30          6.59         1.03 o
  -4  -6  11          4.91          5.25         0.80 o
  -3  -6  11         51.02         53.78         4.09 o
  -2  -6  11         30.20         30.80         3.31 o
  -1  -6  11          0.51          1.52         0.81 o
   0  -6  11          1.75          1.49         0.67 o
   1  -6  11         15.18         15.63         1.84 o
  -5  -5  11          1.58          1.52         0.42 o
  -4  -5  11         89.01         98.52         3.91 o
  -3  -5  11         50.43         54.03         4.40 o
  -2  -5  11          1.36          1.11         0.75 o
  -1  -5  11          5.66          6.52         1.48 o
   0  -5  11          0.03          0.58         0.49 o
   1  -5  11          2.65          1.98         0.63 o
   2  -5  11          5.66          4.68         0.89 o
  -6  -4  11         18.41         21.33         2.20 o
  -5  -4  11          0.03          0.46         0.25 o
  -4  -4  11         14.24         13.47         1.51 o
  -3  -4  11         32.23         27.92         2.25 o
  -2  -4  11         33.19         34.63         3.61 o
  -1  -4  11          0.28          0.44         0.29 o
   0  -4  11          9.43          7.86         1.08 o
   1  -4  11          5.49          4.29         0.96 o
   2  -4  11         13.00         16.52         1.74 o
  -6  -3  11          8.65          7.82         0.96 o
  -5  -3  11          2.38          1.52         0.78 o
  -4  -3  11         25.11         22.16         2.81 o
  -3  -3  11          1.10          0.67         0.55 o
  -2  -3  11          1.86          1.72         0.79 o
  -1  -3  11         18.46         18.78         1.80 o
   0  -3  11          1.30          2.37         0.95 o
   1  -3  11          2.14          1.20         0.51 o
   2  -3  11          4.26          6.61         0.73 o
  -7  -2  11          2.10          2.26         0.69 o
  -6  -2  11          9.55          8.71         1.58 o
  -5  -2  11         14.42         14.53         2.24 o
  -4  -2  11          7.68          6.19         1.37 o
  -3  -2  11         14.00         15.30         1.89 o
  -2  -2  11         12.67         10.46         1.97 o
  -1  -2  11          1.32          1.30         0.49 o
   0  -2  11          3.78          3.37         1.00 o
   1  -2  11         11.40         13.64         1.85 o
   2  -2  11         31.07         36.39         2.40 o
  -7  -1  11         15.38         16.49         1.80 o
  -6  -1  11          0.82          0.90         0.50 o
  -5  -1  11         16.11         18.11         2.98 o
  -4  -1  11         66.95         71.47         7.79 o
  -3  -1  11          3.37          3.03         1.02 o
  -2  -1  11          8.87          8.09         1.65 o
  -1  -1  11          8.66         10.18         1.95 o
   0  -1  11         10.36         11.58         1.91 o
   1  -1  11         19.42         20.93         2.25 o
  -7   0  11          3.10          3.26         0.76 o
  -6   0  11          2.73          3.25         0.63 o
  -5   0  11          0.92          0.89         0.38 o
  -4   0  11         90.41         91.15         5.64 o
  -3   0  11         12.43         12.01         2.03 o
  -2   0  11         64.72         62.52         3.20 o
  -1   0  11          1.00          1.32         0.79 o
   0   0  11         44.67         52.88         3.89 o
   1   0  11         25.89         28.78         2.42 o
  -6   1  11          9.33         10.86         1.66 o
  -5   1  11         11.81         11.01         1.85 o
  -4   1  11          0.00          0.54         0.56 o
  -3   1  11         25.10         24.42         2.77 o
  -2   1  11          0.28          0.34         0.45 o
  -1   1  11         70.23         76.90         3.26 o
   0   1  11         11.95         11.36         1.62 o
  -6   2  11          2.49          3.30         0.89 o
  -5   2  11         32.17         35.68         3.18 o
  -4   2  11          8.94          8.70         1.63 o
  -3   2  11         31.68         33.10         2.61 o
  -2   2  11          3.07          3.27         0.65 o
  -1   2  11          2.99          2.86         0.58 o
   0   2  11          6.79          8.19         1.10 o
  -6   3  11          0.05          0.77         0.48 o
  -5   3  11         33.49         34.98         2.86 o
  -4   3  11          0.03          0.32         0.26 o
  -3   3  11          0.61          0.19         0.19 o
  -2   3  11          8.19          9.24         1.35 o
  -1   3  11          7.46         10.18         1.33 o
  -5   4  11          6.83          7.19         1.11 o
  -4   4  11         37.52         34.13         2.34 o
  -3  -7  12         24.77         28.25         2.10 o
  -2  -7  12          0.09         -0.15         0.18 o
  -1  -7  12          0.06          0.39         0.39 o
  -4  -6  12         10.96         12.30         1.41 o
  -3  -6  12         33.91         44.23         3.21 o
  -2  -6  12         11.12         13.89         1.90 o
  -1  -6  12         19.53         23.50         1.53 o
   0  -6  12          0.01         -0.11         0.13 o
  -4  -5  12          1.00          1.90         0.69 o
  -3  -5  12          8.17          9.00         1.61 o
  -2  -5  12          4.52          5.54         1.30 o
  -1  -5  12          5.51          6.81         1.36 o
   0  -5  12          0.16          0.57         0.33 o
  -5  -4  12          0.16         -0.13         0.24 o
  -4  -4  12          6.95          8.47         1.54 o
  -3  -4  12         18.07         21.63         2.55 o
  -2  -4  12          3.85          4.12         1.19 o
  -1  -4  12         42.62         44.86         2.26 o
   0  -4  12         12.33         13.26         1.44 o
   1  -4  12          1.41          1.69         0.49 o
  -6  -3  12          0.03         -0.08         0.17 o
  -5  -3  12         36.05         39.37         2.15 o
  -4  -3  12          3.50          3.06         0.88 o
  -3  -3  12         38.45         36.62         2.31 o
  -2  -3  12         19.14         17.87         1.59 o
  -1  -3  12         17.10         22.49         1.65 o
   0  -3  12          2.71          3.17         0.79 o
  -6  -2  12          5.06          6.66         0.77 o
  -5  -2  12          3.34          2.48         0.79 o
  -4  -2  12         12.57         13.27         1.76 o
  -3  -2  12         40.37         40.12         3.51 o
  -2  -2  12          0.00         -0.02         0.36 o
  -1  -2  12         14.69         14.19         1.96 o
   0  -2  12          0.00          0.27         0.37 o
  -6  -1  12          2.77          1.77         0.49 o
  -5  -1  12          4.65          6.90         1.17 o
  -3  -1  12          0.20          0.25         0.26 o
  -2  -1  12          7.94          7.54         1.50 o
  -1  -1  12          0.09          0.25         0.28 o
   0  -1  12          0.19          0.41         0.32 o
  -5   0  12          7.93          7.52         1.34 o
  -4   0  12          0.39          0.63         0.56 o
  -3   0  12         29.18         31.89         2.03 o
  -2   0  12         16.70         17.98         2.21 o
  -1   0  12         33.59         33.88         2.75 o
   0   0  12          0.07          0.24         0.24 o
  -5   1  12         26.07         29.03         2.48 o
  -4   1  12          6.28          4.69         1.07 o
  -3   1  12          8.13          8.71         0.97 o
  -2   1  12         61.20         68.60         3.91 o
  -1   1  12         35.40         40.15         2.58 o
  -5   2  12          2.31          2.52         0.65 o
  -4   2  12          7.78          7.73         0.84 o
  -3   2  12         44.40         50.59         2.97 o
  -3  -5  13         17.61         18.37         1.76 o
  -4  -4  13         14.80         20.30         1.86 o
  -3  -4  13         14.67         15.25         1.73 o
  -2  -4  13         47.12         71.02         3.50 o
  -4  -3  13          4.76          9.65         1.36 o
  -3  -3  13          1.38          2.14         0.50 o
  -2  -3  13          1.80          4.88         0.88 o
  -4  -2  13         20.38         28.29         1.59 o
  -3  -2  13          0.05         -0.21         0.31 o
  -2  -2  13         51.71         67.06         3.33 o
  -4  -1  13         24.44         31.23         1.62 o
  -3  -1  13          9.75         12.31         1.49 o
  -2  -1  13         30.22         35.77         2.38 o
                                                
